# Supplementary material for: Tetra­chloridobis(dibenzyl sulfoxide-κO)tin(IV)
Source: Acta Crystallogr Sect E Struct Rep Online. 2011 May 7;67(Pt 6):m660. doi: 10.1107/S1600536811015704 (PMC3120392; doi:10.1107/S1600536811015704)
Supplement: Supplementary file 2 [file e-67-0m660-Isup2.hkl]

# 
# h,k,l, Fc-squared, Fo-squared, sigma(Fo-squared) and status flag 
# 
data_I
_shelx_title '  P-1' 
_shelx_refln_list_code          4 
_shelx_F_calc_maximum      199.75 
_exptl_crystal_F_000       724.00 
_reflns_d_resolution_high  0.7697 
 
loop_ 
 _symmetry_equiv_pos_as_xyz 
 'x, y, z' 
 '-x, -y, -z' 
 
_cell_length_a    10.7982 
_cell_length_b    11.1469 
_cell_length_c    14.9456 
_cell_angle_alpha  80.862 
_cell_angle_beta   87.831 
_cell_angle_gamma  61.428 
 
_shelx_F_squared_multiplier     1.000 
 
loop_ 
 _refln_index_h 
 _refln_index_k 
 _refln_index_l 
 _refln_F_squared_calc 
 _refln_F_squared_meas 
 _refln_F_squared_sigma 
 _refln_observed_status 
   1   0   0    27634.38    29834.06    352.29 o 
   2   0   0    12487.89    13927.20    186.08 o 
   3   0   0      504.79      587.39     10.59 o 
   4   0   0     1218.44     1309.09     20.93 o 
   5   0   0     3390.37     3382.16     48.89 o 
   6   0   0     1344.26     1384.80     29.12 o 
   7   0   0      305.32      336.88     13.22 o 
   8   0   0     1948.75     1919.72     40.37 o 
   9   0   0     3055.82     3069.66     89.14 o 
  10   0   0     1239.00     1203.44     48.77 o 
  11   0   0       21.37       23.73     13.12 o 
  12   0   0      266.36      233.67     26.97 o 
 -11   1   0       46.63       69.45     17.27 o 
 -10   1   0      752.23      687.90     36.10 o 
  -9   1   0      371.66      371.50     25.08 o 
  -8   1   0     1167.95     1128.44     42.76 o 
  -7   1   0      153.24      157.32     15.87 o 
  -6   1   0     3998.02     4059.87     61.74 o 
  -5   1   0    19321.08    20719.50    290.91 o 
  -4   1   0    11672.20    12403.70    174.95 o 
  -3   1   0      385.93      471.72     26.48 o 
  -2   1   0     1506.49     1689.38     35.16 o 
  -1   1   0     6740.75     7040.97    126.66 o 
   0   1   0    24973.94    24878.41    308.35 o 
   1   1   0    21805.78    21850.53    728.14 o 
   2   1   0     2745.33     2921.95     63.82 o 
   3   1   0      386.77      468.18     11.02 o 
   4   1   0       25.00       27.33      3.78 o 
   5   1   0      349.97      299.14     11.20 o 
   6   1   0      991.06     1061.93     23.69 o 
   7   1   0     1598.56     1744.21     35.90 o 
   8   1   0      398.11      400.11     15.46 o 
   9   1   0     2080.33     2066.33     43.97 o 
  10   1   0     4864.88     4837.17     88.52 o 
  11   1   0     1891.38     1842.00     65.75 o 
  12   1   0      151.38      147.28     21.83 o 
 -11   2   0       13.25       28.58     15.50 o 
 -10   2   0     1491.86     1383.41     55.06 o 
  -9   2   0      354.90      375.04     26.27 o 
  -8   2   0      379.34      409.25     25.70 o 
  -7   2   0        0.63        7.85      7.69 o 
  -6   2   0     1577.63     1597.84     28.68 o 
  -5   2   0    26209.77    28059.71    393.24 o 
  -4   2   0    20403.64    21146.38    297.66 o 
  -3   2   0    11655.87    12650.87    213.38 o 
  -2   2   0        2.62       15.40      4.52 o 
  -1   2   0     1474.98     1537.35     69.57 o 
   0   2   0     1269.72     1285.33     24.49 o 
   1   2   0    10863.13    10878.67    152.23 o 
   2   2   0     9344.64     9292.92    151.68 o 
   3   2   0      245.98      255.11      7.72 o 
   4   2   0     2301.92     2483.76     42.85 o 
   5   2   0     7816.69     8429.47    134.21 o 
   6   2   0     1610.70     1774.69     34.64 o 
   7   2   0      458.23      509.05     15.68 o 
   8   2   0       76.54       84.46      8.12 o 
   9   2   0       82.96       99.15      9.69 o 
  10   2   0     1008.00     1033.91     36.99 o 
  11   2   0     2603.47     2587.93     55.12 o 
  12   2   0      229.18      233.80     16.06 o 
  13   2   0       37.69       40.34     15.79 o 
 -10   3   0     1033.42      971.70     46.55 o 
  -9   3   0     4177.53     4053.37    115.54 o 
  -8   3   0      445.62      455.79     27.71 o 
  -7   3   0      226.69      250.78     20.15 o 
  -6   3   0       48.62       38.10      9.00 o 
  -5   3   0     5053.09     4764.46    154.33 o 
  -4   3   0    14345.69    14530.15    206.43 o 
  -3   3   0    13938.12    14728.74    208.83 o 
  -2   3   0     2330.25     2289.07     79.62 o 
  -1   3   0       44.82       55.10      5.50 o 
   0   3   0      598.58      662.28     30.92 o 
   1   3   0     4342.96     4439.15     89.04 o 
   2   3   0     2796.50     3012.11     48.02 o 
   3   3   0      305.28      342.84      6.52 o 
   4   3   0     3206.24     3421.09     42.33 o 
   5   3   0     8750.83     9711.70    153.52 o 
   6   3   0     7003.22     7247.27    117.69 o 
   7   3   0     1187.09     1192.62     26.69 o 
   8   3   0      253.53      263.17     12.16 o 
   9   3   0      430.70      453.07     16.74 o 
  10   3   0       37.01       83.61      9.95 o 
  11   3   0     1484.51     1519.76     40.25 o 
  12   3   0     1762.74     1748.76     42.95 o 
  13   3   0      675.47      590.88     24.29 o 
  -9   4   0     4015.55     3833.18    112.42 o 
  -8   4   0     3540.37     3277.64     96.63 o 
  -7   4   0      248.07      242.55     20.93 o 
  -6   4   0       14.13       40.14      8.47 o 
  -5   4   0     1068.22     1121.15     23.35 o 
  -4   4   0     5404.13     5618.89     85.10 o 
  -3   4   0     6092.65     6363.62     94.46 o 
  -2   4   0     3225.98     3267.02    102.93 o 
  -1   4   0     1329.87     1375.54     22.98 o 
   0   4   0      748.65      787.50     11.90 o 
   1   4   0     1874.92     1852.63     29.31 o 
   2   4   0     4016.92     4278.24     52.74 o 
   3   4   0      751.15      738.68     12.59 o 
   4   4   0        8.81       24.01      5.57 o 
   5   4   0       81.24      147.81      7.47 o 
   6   4   0     3623.61     3707.72     74.32 o 
   7   4   0     8599.24     8996.86    145.70 o 
   8   4   0     1051.39     1023.44     25.32 o 
   9   4   0     1227.55     1306.79     31.06 o 
  10   4   0      505.91      542.66     19.60 o 
  11   4   0        3.45       52.59      9.35 o 
  12   4   0      439.09      458.78     20.39 o 
  13   4   0     1056.12      984.99     31.26 o 
  -9   5   0     2041.85     1997.43     71.96 o 
  -8   5   0     2332.84     2262.27     75.45 o 
  -7   5   0     2337.04     2199.03     70.81 o 
  -6   5   0       13.31       59.02      6.96 o 
  -4   5   0      199.71      211.45      9.26 o 
  -3   5   0      317.54      293.74     14.97 o 
  -2   5   0      240.17      211.68     17.46 o 
  -1   5   0      306.47      291.49     16.69 o 
   0   5   0      304.66      376.26     23.56 o 
   1   5   0     1978.34     1977.65     26.32 o 
   2   5   0     2700.59     2578.60     33.48 o 
   3   5   0        7.90       13.13      2.66 o 
   4   5   0      113.41      116.80      5.64 o 
   5   5   0      624.79      619.34     11.32 o 
   6   5   0     1818.03     2033.13    146.98 o 
   7   5   0    10251.96    10584.67    144.06 o 
   8   5   0     7566.99     7772.02    128.49 o 
   9   5   0     2425.35     2394.92     48.19 o 
  10   5   0     2075.97     1977.78     43.17 o 
  11   5   0       52.47       47.66      9.18 o 
  12   5   0      132.36      125.85     12.54 o 
  13   5   0      233.79      228.01     16.61 o 
  -8   6   0     1196.38     1108.09     49.22 o 
  -7   6   0      540.35      522.61     32.07 o 
  -6   6   0     2635.97     2698.72     94.37 o 
  -5   6   0      711.79      777.26     20.64 o 
  -4   6   0       35.19       59.02      5.15 o 
  -3   6   0       61.46       70.64     11.93 o 
  -2   6   0      168.66      148.84     11.38 o 
  -1   6   0        6.62       -6.43      5.64 o 
   0   6   0      630.72      559.61     17.17 o 
   1   6   0      485.79      529.83     47.54 o 
   2   6   0    11876.58    12115.71    146.05 o 
   3   6   0     9645.31    10069.86    121.97 o 
   4   6   0     1136.12     1086.43     20.10 o 
   5   6   0     5095.61     5156.37     66.57 o 
   6   6   0      153.09      166.24     22.88 o 
   7   6   0      365.86      406.45     21.34 o 
   8   6   0     2230.61     2197.77     43.86 o 
   9   6   0     3299.09     3289.93     62.07 o 
  10   6   0     1453.20     1470.71     35.37 o 
  11   6   0        9.20       31.87      8.95 o 
  12   6   0      367.59      356.65     17.63 o 
  13   6   0       41.26       52.08     10.50 o 
  -7   7   0      131.52      125.08     19.08 o 
  -6   7   0      156.59      148.93     19.12 o 
  -5   7   0      961.71      940.50     24.30 o 
  -4   7   0       28.07       43.83      7.45 o 
  -3   7   0      394.98      432.56     19.44 o 
  -2   7   0       67.49       61.37      9.77 o 
  -1   7   0       36.73       33.53      7.48 o 
   0   7   0     1293.02     1304.26     25.88 o 
   1   7   0       32.33       36.02      8.16 o 
   2   7   0     3099.94     3104.74     40.99 o 
   3   7   0     6947.48     6901.94     92.08 o 
   4   7   0    11774.34    12083.63    146.58 o 
   5   7   0     6748.92     6545.45    153.82 o 
   6   7   0     2778.63     2800.07     38.40 o 
   7   7   0       37.71       51.15      5.30 o 
   8   7   0      173.39      173.06      9.49 o 
   9   7   0      217.57      209.39     12.59 o 
  10   7   0     1628.69     1692.92     38.97 o 
  11   7   0        8.22       17.11      8.85 o 
  12   7   0      381.57      397.96     20.35 o 
  13   7   0      685.77      634.53     24.30 o 
  14   7   0       34.59       26.15      9.98 o 
  -6   8   0        5.86       10.94     11.68 o 
  -5   8   0      301.36      287.47     14.68 o 
  -4   8   0      570.99      558.51     18.71 o 
  -3   8   0      238.60      218.62     16.77 o 
  -2   8   0     1478.63     1466.54     40.28 o 
  -1   8   0      427.39      393.76     19.32 o 
   0   8   0     3635.39     3689.43    193.54 o 
   1   8   0      379.69      362.55     17.68 o 
   2   8   0        3.18       14.81     10.28 o 
   3   8   0      823.48      886.91     22.84 o 
   4   8   0     2907.53     3039.50     41.06 o 
   5   8   0     5230.54     5461.33     83.01 o 
   6   8   0     2203.80     2271.95     39.14 o 
   7   8   0      527.12      552.57     12.70 o 
   8   8   0      129.51      128.82      8.22 o 
   9   8   0       61.05       72.98      8.89 o 
  10   8   0      140.76      143.67     17.06 o 
  11   8   0      755.55      722.14     24.32 o 
  12   8   0      237.73      291.44     17.46 o 
  13   8   0      770.90      760.04     26.92 o 
  -5   9   0      123.36      159.37     19.75 o 
  -4   9   0      745.87      688.64     21.78 o 
  -3   9   0        7.33       26.89     11.04 o 
  -2   9   0      719.67      765.51     46.30 o 
  -1   9   0     2866.80     2882.85    119.26 o 
   0   9   0     4907.41     4940.03    103.04 o 
   1   9   0     1601.71     1626.68     58.96 o 
   2   9   0       10.53       32.62      8.33 o 
   3   9   0      770.49      789.66     26.08 o 
   4   9   0      973.52     1038.89     25.34 o 
   5   9   0     3703.39     3753.73     60.14 o 
   6   9   0     4502.71     4764.38     74.32 o 
   7   9   0        4.63       33.46      5.91 o 
   8   9   0      302.08      289.58      9.83 o 
   9   9   0        1.94        9.05      6.22 o 
  10   9   0        9.41       19.84      7.28 o 
  11   9   0      369.35      387.10     17.96 o 
  12   9   0       12.39       34.03      9.72 o 
  13   9   0      132.08      157.95     14.81 o 
  -4  10   0      168.61      152.59     12.86 o 
  -3  10   0       70.71      117.25     11.37 o 
  -2  10   0      277.40      325.12     20.97 o 
  -1  10   0      778.95      838.93     42.08 o 
   0  10   0     2226.84     2338.43     58.31 o 
   1  10   0     4783.79     5113.96    107.55 o 
   2  10   0      290.82      317.69     18.36 o 
   3  10   0      257.43      264.72     17.15 o 
   4  10   0       88.32       94.40     11.45 o 
   5  10   0      182.36      164.04     13.48 o 
   6  10   0      132.18      130.72      8.37 o 
   7  10   0      147.16      181.73     13.94 o 
   8  10   0      111.81      132.23     11.68 o 
   9  10   0      481.92      444.99     28.43 o 
  10  10   0      151.18      149.01     12.70 o 
  11  10   0      239.58      260.74     16.39 o 
  12  10   0      469.75      492.49     32.46 o 
  13  10   0      181.52      190.46     16.12 o 
  -2  11   0       49.50       55.32     12.49 o 
  -1  11   0      278.43      274.84     20.19 o 
   0  11   0      509.76      523.72     25.04 o 
   1  11   0     2647.88     2730.61     66.57 o 
   2  11   0     1540.32     1564.57     80.00 o 
   3  11   0       39.07       84.71     14.78 o 
   4  11   0       37.83       40.95      9.98 o 
   5  11   0      312.52      296.42     17.85 o 
   6  11   0        1.94      -10.25      6.83 o 
   7  11   0      126.10      116.84     12.58 o 
   8  11   0       15.53       22.42      7.24 o 
   9  11   0       25.47       60.90     13.98 o 
  10  11   0      799.27      815.77     26.01 o 
  11  11   0     1001.48     1018.08     30.46 o 
  12  11   0      988.19     1031.87     31.50 o 
  13  11   0     1092.25     1085.38     48.99 o 
  -1  12   0        0.00       21.31     10.84 o 
   0  12   0      105.32       86.63     14.20 o 
   1  12   0       68.59       53.75     12.51 o 
   2  12   0      410.63      385.81     22.48 o 
   3  12   0      203.45      191.14     17.19 o 
   4  12   0        6.51       20.87      9.97 o 
   5  12   0       25.80       26.13      9.89 o 
   6  12   0       66.56       62.65     11.04 o 
   7  12   0      322.66      313.79     18.61 o 
   8  12   0       71.24       78.02     14.40 o 
   9  12   0       44.83       66.08     15.25 o 
  10  12   0       49.51       64.88     15.99 o 
  11  12   0     1224.54     1346.04     52.71 o 
  12  12   0     2462.76     2631.35     58.60 o 
   1  13   0       74.16       81.23     15.01 o 
   2  13   0        1.92      -14.00      9.33 o 
   3  13   0       47.15       35.76     12.64 o 
   4  13   0       34.46       28.12     11.67 o 
   5  13   0       62.33       58.94     12.68 o 
   6  13   0      251.27      306.70     34.89 o 
   7  13   0     1731.18     1846.90     51.95 o 
   8  13   0     1393.55     1535.84     35.04 o 
   9  13   0      703.95      765.14     23.25 o 
  10  13   0      966.31     1050.56     46.50 o 
  11  13   0       40.51       50.25     16.28 o 
   5  14   0      151.16      159.07     18.41 o 
   6  14   0        0.28       36.88     18.34 o 
   7  14   0     1674.25     1878.13     52.99 o 
   8  14   0     2176.34     2435.05     49.26 o 
   9  14   0      949.33     1109.32     49.79 o 
  -8 -14   1      145.33      148.64     24.63 o 
  -7 -14   1      335.12      406.73     24.55 o 
  -6 -14   1      635.40      713.25     32.52 o 
  -5 -14   1        6.47       -9.49     11.12 o 
 -10 -13   1      107.06       98.81     19.45 o 
  -9 -13   1      112.31      140.80     15.18 o 
  -8 -13   1      532.81      659.09     26.88 o 
  -7 -13   1      110.38      156.31     16.03 o 
  -6 -13   1      161.37      143.35     17.68 o 
  -5 -13   1      123.56      122.73     15.65 o 
  -4 -13   1        1.71      -13.36      8.91 o 
  -3 -13   1        5.58      -11.99     11.64 o 
  -2 -13   1        6.24       -5.32      9.25 o 
 -12 -12   1       19.50       38.16     26.87 o 
 -11 -12   1      125.29      129.05     14.27 o 
 -10 -12   1      401.04      386.22     28.17 o 
  -9 -12   1        5.69       -4.47      7.88 o 
  -8 -12   1      177.13      191.56     18.98 o 
  -7 -12   1      472.26      501.32     22.65 o 
  -6 -12   1       45.04       37.71     10.19 o 
  -5 -12   1      655.34      652.01     26.39 o 
  -4 -12   1      739.21      770.54     29.73 o 
  -3 -12   1      649.98      691.09     28.42 o 
  -2 -12   1      171.90      199.73     18.01 o 
  -1 -12   1        9.04        1.67      9.13 o 
   0 -12   1      294.96      316.92     21.06 o 
 -12 -11   1      772.50      828.00     33.72 o 
 -11 -11   1       27.59       31.91     17.41 o 
 -10 -11   1      215.92      261.45     12.67 o 
  -9 -11   1      307.05      318.82     18.05 o 
  -8 -11   1      306.98      346.52     26.99 o 
  -7 -11   1      535.60      527.48     21.91 o 
  -6 -11   1        0.64       -2.85      6.60 o 
  -5 -11   1      324.71      349.44     20.48 o 
  -4 -11   1     3235.58     3263.83     95.41 o 
  -3 -11   1     2024.33     2185.24     55.58 o 
  -2 -11   1     2251.25     2360.17     59.44 o 
  -1 -11   1        0.88       23.82     11.76 o 
   0 -11   1     1075.93     1059.68     35.98 o 
   1 -11   1      432.49      439.67     48.83 o 
   2 -11   1     1308.69     1343.64     42.42 o 
 -13 -10   1      156.67      163.33     15.10 o 
 -12 -10   1      791.66      843.63     27.56 o 
 -11 -10   1      566.67      553.48     23.19 o 
 -10 -10   1      191.42      183.72     13.50 o 
  -9 -10   1      255.79      279.80     14.36 o 
  -8 -10   1     2396.29     2567.06     43.89 o 
  -7 -10   1     2737.76     2843.67     41.46 o 
  -6 -10   1      409.89      400.47     13.32 o 
  -5 -10   1      171.93      158.35      9.87 o 
  -4 -10   1      885.50      916.50     42.35 o 
  -3 -10   1     2631.28     2730.42     63.59 o 
  -2 -10   1     6138.19     6339.24    221.91 o 
  -1 -10   1      649.87      866.47     33.14 o 
   0 -10   1      475.43      510.10     23.58 o 
   1 -10   1     1245.02     1240.15     38.74 o 
   2 -10   1      355.19      353.17     21.14 o 
   3 -10   1      389.88      389.95     21.02 o 
 -13  -9   1      218.46      241.13     17.06 o 
 -12  -9   1      967.42     1019.60     30.21 o 
 -11  -9   1      911.49      900.21     35.48 o 
 -10  -9   1       77.46       69.38      9.48 o 
  -9  -9   1      471.95      482.14     17.71 o 
  -8  -9   1      651.48      655.95     16.96 o 
  -7  -9   1     3682.71     3872.65     52.57 o 
  -6  -9   1      373.80      421.54     13.38 o 
  -5  -9   1     1362.88     1330.35     22.52 o 
  -4  -9   1     2614.62     2493.02     35.62 o 
  -3  -9   1     2201.43     2215.27     64.45 o 
  -2  -9   1     6438.41     6737.21    133.71 o 
  -1  -9   1     4980.53     4929.80    102.46 o 
   0  -9   1        1.34       33.89     13.45 o 
   1  -9   1      837.36      858.65     29.87 o 
   2  -9   1      469.19      455.58     22.34 o 
   3  -9   1      106.10       95.60     13.27 o 
   4  -9   1      252.52      236.53     17.95 o 
   5  -9   1      212.96      217.75     14.16 o 
 -13  -8   1      525.50      508.42     26.36 o 
 -12  -8   1     2156.41     2094.17     47.75 o 
 -11  -8   1     1937.41     1877.99     42.90 o 
 -10  -8   1        0.53       -8.87      5.91 o 
  -9  -8   1      389.18      391.04     19.24 o 
  -8  -8   1     1643.94     1663.25     30.03 o 
  -7  -8   1     8854.47     8918.57    152.83 o 
  -6  -8   1     9531.23     9575.53    134.89 o 
  -5  -8   1      573.87      659.76     13.31 o 
  -4  -8   1     1121.78     1089.80     20.92 o 
  -3  -8   1     2890.42     2962.89     59.75 o 
  -2  -8   1     2323.07     2440.19     61.78 o 
  -1  -8   1     4646.46     4633.76     72.20 o 
   0  -8   1        9.64       16.61      7.54 o 
   1  -8   1      412.52      406.84     19.20 o 
   2  -8   1     1426.24     1436.95     39.66 o 
   3  -8   1      704.09      680.55     21.19 o 
   4  -8   1       32.48       24.35      8.41 o 
   5  -8   1      526.83      487.64     17.98 o 
   6  -8   1      778.27      845.96     40.91 o 
 -13  -7   1      112.42      106.11     12.38 o 
 -12  -7   1     2419.22     2358.39     51.69 o 
 -11  -7   1     2480.81     2499.90     52.56 o 
 -10  -7   1       21.68       18.16     10.61 o 
  -9  -7   1      344.53      354.27     15.32 o 
  -8  -7   1     1766.68     1866.08     34.54 o 
  -7  -7   1     6260.43     6374.83     90.51 o 
  -6  -7   1    10265.44    10226.46    124.05 o 
  -5  -7   1     2080.85     2116.01     30.25 o 
  -4  -7   1       55.59       57.03     11.16 o 
  -3  -7   1     1569.92     1625.90     23.89 o 
  -2  -7   1     1280.78     1225.21     30.29 o 
  -1  -7   1      680.98      684.53     12.64 o 
   0  -7   1       21.12       15.40      4.28 o 
   1  -7   1      208.66      219.82      8.75 o 
   2  -7   1      744.40      764.86     17.73 o 
   3  -7   1     2259.14     2191.78     40.62 o 
   4  -7   1     2354.76     2291.66     53.16 o 
   5  -7   1     1001.76      997.98     24.90 o 
   6  -7   1        6.21       12.66     11.35 o 
   7  -7   1       37.82       25.82     13.45 o 
 -13  -6   1      372.08      324.84     17.94 o 
 -12  -6   1     1407.30     1400.63     36.08 o 
 -11  -6   1     5601.99     5521.78     98.94 o 
 -10  -6   1     2449.70     2360.32     49.06 o 
  -9  -6   1       88.83       79.60      9.63 o 
  -8  -6   1     1664.42     1670.31     28.94 o 
  -7  -6   1     3301.39     3276.79     49.63 o 
  -6  -6   1     4027.94     3768.19     55.44 o 
  -5  -6   1     3055.12     3038.72     35.43 o 
  -4  -6   1      404.09      363.43      8.29 o 
  -3  -6   1      343.43      411.26     18.55 o 
  -2  -6   1       14.27        0.18      5.09 o 
  -1  -6   1     3656.10     3697.48     47.61 o 
   0  -6   1       36.54       43.74      4.14 o 
   1  -6   1     1966.20     1961.09     33.43 o 
   2  -6   1      426.88      456.79     12.21 o 
   3  -6   1     1275.67     1275.37     21.31 o 
   4  -6   1     5220.82     5217.77     68.50 o 
   5  -6   1     2665.87     2638.17     47.08 o 
   6  -6   1      519.66      496.63     29.19 o 
   7  -6   1       19.92       21.75     11.60 o 
   8  -6   1        2.81       -0.08     11.35 o 
 -13  -5   1      436.51      464.44     21.12 o 
 -12  -5   1      309.70      315.13     19.18 o 
 -11  -5   1     2915.83     2842.25     57.75 o 
 -10  -5   1     5284.54     5204.91     92.70 o 
  -9  -5   1      347.82      371.71     15.72 o 
  -8  -5   1      167.42      238.76     11.97 o 
  -7  -5   1      412.92      473.61     18.95 o 
  -6  -5   1     3014.36     3060.00     88.28 o 
  -5  -5   1     1386.70     1326.27     22.11 o 
  -4  -5   1        6.58       12.80      2.54 o 
  -3  -5   1      162.03      227.47      9.24 o 
  -2  -5   1     3324.20     3732.68     47.45 o 
  -1  -5   1    11428.61    11719.81    140.84 o 
   0  -5   1     9474.63    10045.58    129.18 o 
   1  -5   1      382.60      437.60     10.83 o 
   2  -5   1        0.40        0.14      3.85 o 
   3  -5   1      208.12      196.53      7.85 o 
   4  -5   1      765.79      802.83     15.38 o 
   5  -5   1     7437.92     7415.31     93.97 o 
   6  -5   1     1361.24     1354.91     23.40 o 
   7  -5   1      297.34      315.21     15.06 o 
   8  -5   1        5.16        7.11     11.68 o 
   9  -5   1      290.26      307.69     27.67 o 
 -13  -4   1       23.29       48.39      9.99 o 
 -12  -4   1       97.40       97.91     17.97 o 
 -11  -4   1     1734.62     1624.94     38.84 o 
 -10  -4   1     1938.24     1942.66     42.49 o 
  -9  -4   1      939.39     1020.28     26.35 o 
  -8  -4   1      344.93      393.03     14.50 o 
  -7  -4   1       57.33       72.12      8.86 o 
  -6  -4   1     2397.95     2567.34     46.69 o 
  -5  -4   1     5979.67     6085.68     98.56 o 
  -4  -4   1        3.36       15.89      5.94 o 
  -3  -4   1      370.62      377.22      8.25 o 
  -2  -4   1     1886.74     1878.70     27.87 o 
  -1  -4   1      705.55      644.36     11.48 o 
   0  -4   1     6779.56     6401.64     89.24 o 
   1  -4   1    10794.07    11317.41    208.99 o 
   2  -4   1      275.59      297.78     13.83 o 
   3  -4   1      157.30      177.42     13.58 o 
   4  -4   1      179.55      193.78     17.17 o 
   5  -4   1     1931.12     1977.38     35.33 o 
   6  -4   1     4267.75     4178.63     97.42 o 
   7  -4   1      130.56      152.96     18.13 o 
   8  -4   1       80.29       75.04     15.67 o 
   9  -4   1      458.42      478.86     31.95 o 
 -13  -3   1      110.62      119.70     13.82 o 
 -12  -3   1       44.23       69.50     10.34 o 
 -11  -3   1      652.99      672.84     23.25 o 
 -10  -3   1     1766.54     1806.13     40.67 o 
  -9  -3   1      285.49      300.46     33.06 o 
  -8  -3   1      115.81      155.74     14.04 o 
  -7  -3   1       85.06       89.35      7.58 o 
  -6  -3   1      202.30      233.26     13.45 o 
  -5  -3   1     4029.49     4037.42     67.54 o 
  -4  -3   1     4564.71     4693.34     76.12 o 
  -3  -3   1     1154.51     1273.87     16.78 o 
  -2  -3   1      301.98      303.35      5.61 o 
  -1  -3   1     1187.63     1308.17     19.66 o 
   0  -3   1    26149.01    26022.39    353.48 o 
   1  -3   1    18172.67    18268.15    450.18 o 
   2  -3   1    12239.03    13096.60    228.28 o 
   3  -3   1      866.32      893.75     31.58 o 
   4  -3   1       75.49       75.06      9.04 o 
   5  -3   1     1942.60     1955.74     35.69 o 
   6  -3   1     1362.92     1348.05     29.31 o 
   7  -3   1      531.30      529.89     27.84 o 
   8  -3   1       55.58      119.61     17.15 o 
   9  -3   1      168.71      181.99     22.16 o 
  10  -3   1      952.67      919.93     45.27 o 
 -13  -2   1      416.77      446.71     33.51 o 
 -12  -2   1      417.64      456.77     20.49 o 
 -11  -2   1      167.57      222.92     16.51 o 
 -10  -2   1     1833.89     1703.37     39.47 o 
  -9  -2   1     1255.22     1238.74     30.40 o 
  -8  -2   1       32.19       43.65      6.67 o 
  -7  -2   1      309.20      321.45     12.39 o 
  -6  -2   1       88.64       95.41      8.43 o 
  -5  -2   1     5481.26     5947.29    123.40 o 
  -4  -2   1    19776.18    21019.65    325.82 o 
  -3  -2   1     2031.11     2021.57     88.40 o 
  -2  -2   1     6414.05     6440.64    117.50 o 
  -1  -2   1     3171.93     3222.76     86.26 o 
   0  -2   1    24241.80    24924.41    336.43 o 
   1  -2   1    15180.73    15494.33    273.06 o 
   2  -2   1     7875.40     8388.96    119.09 o 
   3  -2   1     1572.47     1469.41     35.03 o 
   4  -2   1      478.55      422.49     35.17 o 
   5  -2   1     1839.66     1794.99     37.69 o 
   6  -2   1     1570.64     1523.70     27.60 o 
   7  -2   1       61.97       63.24     11.97 o 
   8  -2   1      480.49      446.21     26.11 o 
   9  -2   1      226.74      203.74     22.08 o 
  10  -2   1      990.91      948.63     44.98 o 
  11  -2   1     1082.72     1089.59     50.90 o 
 -12  -1   1      232.69      233.76     25.90 o 
 -11  -1   1      192.62      183.88     22.53 o 
 -10  -1   1      968.94      968.24     27.89 o 
  -9  -1   1     1837.72     1771.98     39.31 o 
  -8  -1   1     1368.00     1443.72     32.46 o 
  -7  -1   1      155.66      208.41     10.33 o 
  -6  -1   1      106.44      126.55     21.30 o 
  -5  -1   1     3083.28     3327.70     59.02 o 
  -4  -1   1    16423.02    17269.15    266.20 o 
  -3  -1   1    27912.55    28039.57    433.71 o 
  -2  -1   1     5894.72     5919.36     75.69 o 
  -1  -1   1    15193.95    14047.88    247.74 o 
   0  -1   1     2630.57     2638.97     44.63 o 
   1  -1   1     5383.40     5484.66     92.53 o 
   2  -1   1     1056.11     1051.37     18.96 o 
   3  -1   1      418.22      409.40     10.89 o 
   4  -1   1     2186.31     2250.93     29.61 o 
   5  -1   1     1611.11     1683.65     42.48 o 
   6  -1   1     5700.34     5917.90    109.29 o 
   7  -1   1      365.75      387.58     21.92 o 
   8  -1   1      367.79      389.06     23.77 o 
   9  -1   1        0.19        1.60      9.09 o 
  10  -1   1      156.55      157.65     21.18 o 
  11  -1   1      616.56      679.56     39.06 o 
 -12   0   1       15.33       31.78     15.17 o 
 -11   0   1      179.77      169.16     21.63 o 
 -10   0   1       82.74       93.46     17.19 o 
  -9   0   1     2268.91     2280.65     71.34 o 
  -8   0   1     2341.60     2381.92     70.68 o 
  -7   0   1     2924.58     2942.74     54.62 o 
  -6   0   1       24.65       44.88      5.62 o 
  -5   0   1     1660.70     1688.29     35.20 o 
  -4   0   1     6971.38     6969.83     83.41 o 
  -3   0   1     4761.68     4640.06     55.84 o 
  -2   0   1     4941.92     4771.51     63.84 o 
  -1   0   1     4899.51     4969.07     71.36 o 
   0   0   1       44.58       58.74      3.76 o 
   1   0   1     5534.98     6354.37     98.51 o 
   2   0   1     7071.96     8140.97    127.32 o 
   3   0   1     3404.54     3911.65     53.93 o 
   4   0   1       28.61       38.53      3.01 o 
   5   0   1      230.14      285.12     10.59 o 
   6   0   1     4384.95     4751.41     80.77 o 
   7   0   1      986.31     1025.06     24.86 o 
   8   0   1      101.89      120.48     13.12 o 
   9   0   1      448.96      433.77     17.37 o 
  10   0   1      100.48      108.14     17.43 o 
  11   0   1        1.78       14.10     12.95 o 
  12   0   1       39.09       58.26     17.80 o 
 -11   1   1      136.14      109.74     19.70 o 
 -10   1   1       13.34       11.80     11.18 o 
  -9   1   1     1089.61      996.54     42.10 o 
  -8   1   1     3961.51     3850.16    104.89 o 
  -7   1   1     4804.53     4672.73    120.35 o 
  -6   1   1     7523.22     7810.02    138.16 o 
  -5   1   1      166.50      390.15     18.79 o 
  -4   1   1     3290.39     3523.09     52.90 o 
  -3   1   1    10799.91    10966.20    154.43 o 
  -2   1   1     3628.33     3713.47     64.58 o 
  -1   1   1    18307.65    18866.01    495.82 o 
   0   1   1      343.17      267.11     10.53 o 
   1   1   1     3959.25     3900.58     93.76 o 
   2   1   1     3261.82     3550.81     56.57 o 
   3   1   1       11.41       15.13      3.20 o 
   4   1   1     6247.67     7264.09    132.65 o 
   5   1   1      489.42      594.39     15.60 o 
   6   1   1     1022.02     1173.06     25.67 o 
   7   1   1      968.86     1080.26     25.50 o 
   8   1   1     2566.09     2564.80     50.03 o 
   9   1   1      751.16      764.20     23.01 o 
  10   1   1     1488.45     1531.03     37.23 o 
  11   1   1      110.81      118.29     12.20 o 
  12   1   1       47.64       46.83     15.67 o 
 -11   2   1      847.64      894.93     45.23 o 
 -10   2   1       43.38       42.31     14.93 o 
  -9   2   1      508.02      488.89     29.52 o 
  -8   2   1     1613.54     1529.05     53.62 o 
  -7   2   1     1489.00     1413.92     48.35 o 
  -6   2   1     1857.19     1898.42     33.00 o 
  -5   2   1     1163.79     1271.09     23.70 o 
  -4   2   1      716.11      746.79     53.47 o 
  -3   2   1     7805.10     8295.19    195.50 o 
  -2   2   1      510.28      585.65     22.04 o 
  -1   2   1      958.82     1030.83     35.24 o 
   0   2   1      126.24      102.56      5.45 o 
   1   2   1     2135.83     2079.29     39.85 o 
   2   2   1     3358.42     3502.78     75.84 o 
   3   2   1     3234.00     3408.80     87.52 o 
   4   2   1      444.13      473.05     14.25 o 
   5   2   1      734.17      796.08     18.38 o 
   6   2   1      637.44      771.38     19.19 o 
   7   2   1      184.57      276.72     15.79 o 
   8   2   1      639.03      659.93     19.55 o 
   9   2   1     2930.98     2902.07     56.60 o 
  10   2   1     4691.69     4470.34     82.53 o 
  11   2   1     2845.34     2642.31     56.08 o 
  12   2   1       74.61       67.23     10.77 o 
  13   2   1        0.72       14.68     13.77 o 
 -10   3   1      462.82      493.95     33.10 o 
  -9   3   1      366.23      424.95     29.23 o 
  -8   3   1     2139.56     2006.56     65.91 o 
  -7   3   1      671.83      682.35     31.83 o 
  -6   3   1      124.89      135.53     13.74 o 
  -5   3   1     3557.94     3683.99     95.62 o 
  -4   3   1      759.51      799.58     17.61 o 
  -3   3   1     1327.69     1475.40     34.18 o 
  -2   3   1      171.80      189.48      9.85 o 
  -1   3   1     1176.68     1191.84     26.67 o 
   0   3   1      119.24      163.19     27.71 o 
   1   3   1     1474.82     1572.85     24.31 o 
   2   3   1       28.54       15.39      3.30 o 
   3   3   1     1945.73     1948.73     25.13 o 
   4   3   1       26.25       58.76      6.59 o 
   5   3   1    12337.36    13229.81    225.98 o 
   6   3   1      819.17      846.11     20.44 o 
   7   3   1       47.50       92.31     10.49 o 
   8   3   1       83.22      104.63      8.88 o 
   9   3   1      866.59      828.79     23.50 o 
  10   3   1     5278.33     4864.25     87.97 o 
  11   3   1     3168.58     3175.51     64.21 o 
  12   3   1      552.88      596.25     23.42 o 
  13   3   1       64.06       82.47     12.09 o 
  -9   4   1       50.40      108.14     19.04 o 
  -8   4   1      239.89      261.96     23.97 o 
  -7   4   1      347.29      306.41     22.70 o 
  -6   4   1       21.71       16.40     12.87 o 
  -5   4   1      322.02      317.40     11.71 o 
  -4   4   1     1283.77     1273.25     25.16 o 
  -3   4   1      270.49      277.27     13.82 o 
  -2   4   1      108.16      133.39      9.41 o 
  -1   4   1      675.11      671.56     12.84 o 
   0   4   1      264.87      293.59     14.88 o 
   1   4   1      222.41      232.60     14.60 o 
   2   4   1     3137.69     3176.48    124.22 o 
   3   4   1      451.92      410.68     12.60 o 
   4   4   1     3860.82     3946.93     48.91 o 
   5   4   1    18491.05    18413.65    215.92 o 
   6   4   1    21266.46    22858.48    353.82 o 
   7   4   1     4749.70     5302.79     89.89 o 
   8   4   1      129.76      183.84     10.71 o 
   9   4   1       67.05       63.70      8.98 o 
  10   4   1      721.88      711.88     22.75 o 
  11   4   1     2274.61     2197.68     48.43 o 
  12   4   1      316.79      304.57     17.81 o 
  13   4   1      498.99      529.52     23.01 o 
  -9   5   1      620.19      674.42     39.47 o 
  -8   5   1        0.46       23.07     14.47 o 
  -7   5   1        7.30        3.25     11.43 o 
  -6   5   1        7.47        6.79      5.35 o 
  -5   5   1       58.16       41.05      7.19 o 
  -4   5   1        2.84       -3.63      9.39 o 
  -3   5   1      706.00      666.99     14.68 o 
  -2   5   1       74.97       65.24      5.06 o 
  -1   5   1      222.11      247.88     28.64 o 
   0   5   1     6937.11     6958.91    100.55 o 
   1   5   1     4532.71     4287.39     60.41 o 
   2   5   1     2824.37     2888.33     36.91 o 
   3   5   1       89.99      102.79     11.43 o 
   4   5   1        1.77        4.54      3.83 o 
   5   5   1     4629.93     4510.67     56.44 o 
   6   5   1    27450.01    28500.13    333.66 o 
   7   5   1     8922.27     8922.06    160.77 o 
   8   5   1      507.16      618.78     18.78 o 
   9   5   1        3.38        2.62      5.54 o 
  10   5   1      118.55      131.29     11.64 o 
  11   5   1      977.51      934.23     27.75 o 
  12   5   1      360.19      345.42     18.00 o 
  13   5   1      395.67      384.07     19.86 o 
  -8   6   1      175.66      178.49     23.40 o 
  -7   6   1       61.39       64.84     17.56 o 
  -6   6   1      212.92      288.62     25.77 o 
  -5   6   1       18.74       41.14      6.67 o 
  -4   6   1     1180.84     1146.63     25.20 o 
  -3   6   1       59.38       30.41     12.81 o 
  -2   6   1      842.36      809.94     31.87 o 
  -1   6   1      216.39      237.03     23.64 o 
   0   6   1     4014.82     3941.46    100.60 o 
   1   6   1    20009.84    19815.64    280.78 o 
   2   6   1    11322.43    11600.27    139.82 o 
   3   6   1     2000.41     2043.44     44.86 o 
   4   6   1       16.59        5.28      4.51 o 
   5   6   1     1142.10     1164.68     21.71 o 
   6   6   1     8911.26     9193.98    111.21 o 
   7   6   1     5637.35     5624.28     70.31 o 
   8   6   1      293.36      346.29     14.14 o 
   9   6   1        0.29        6.98      8.08 o 
  10   6   1     1568.92     1506.15     35.81 o 
  11   6   1     1805.09     1664.97     39.62 o 
  12   6   1      149.60      155.65     13.78 o 
  13   6   1       91.62      100.13     12.44 o 
  -7   7   1      495.45      517.63     33.80 o 
  -6   7   1      596.83      509.58     31.83 o 
  -5   7   1       59.37       62.73      9.38 o 
  -4   7   1     3211.49     3139.90     91.64 o 
  -3   7   1     1813.62     1855.73     45.67 o 
  -2   7   1      147.42      117.72     12.50 o 
  -1   7   1       22.37        0.58      6.72 o 
   0   7   1     2422.59     2549.75     56.96 o 
   1   7   1    12655.63    13524.58    595.47 o 
   2   7   1    19357.73    18976.18    238.09 o 
   3   7   1     4846.91     4964.19     62.50 o 
   4   7   1      840.00      945.17     19.00 o 
   5   7   1      461.88      492.12     12.98 o 
   6   7   1     1108.34     1184.13     19.54 o 
   7   7   1      685.59      662.04     13.37 o 
   8   7   1       49.02       71.27     10.70 o 
   9   7   1      298.05      303.96     14.29 o 
  10   7   1     1304.85     1272.34     32.28 o 
  11   7   1     3250.97     3151.66    109.17 o 
  12   7   1     1416.71     1333.16     35.47 o 
  13   7   1        1.78        6.13      8.15 o 
  14   7   1       23.78       23.65      9.54 o 
  -6   8   1      168.07      193.46     23.31 o 
  -5   8   1       31.76       24.95     12.21 o 
  -4   8   1     2187.26     2196.49     42.83 o 
  -3   8   1     5166.42     5083.95    172.14 o 
  -2   8   1     2964.78     2968.04     67.24 o 
  -1   8   1       68.22       46.48     10.84 o 
   0   8   1        7.79       -6.44      6.80 o 
   1   8   1     1996.30     1909.12     64.97 o 
   2   8   1     9794.62     9619.33    139.43 o 
   3   8   1     6813.19     6800.79    131.82 o 
   4   8   1      766.46      776.88     23.06 o 
   5   8   1      105.79      142.20      7.75 o 
   6   8   1     2089.98     2128.37     37.14 o 
   7   8   1      709.00      708.91     18.90 o 
   8   8   1       41.66       41.24      7.75 o 
   9   8   1      310.82      275.12     13.93 o 
  10   8   1      573.71      558.24     20.23 o 
  11   8   1     2341.65     2282.65     49.81 o 
  12   8   1     4284.14     4080.05     79.22 o 
  13   8   1     1933.62     1809.89     44.97 o 
  -5   9   1        0.69       -5.50      8.54 o 
  -4   9   1      191.05      163.40     12.57 o 
  -3   9   1     4982.39     5046.55    106.93 o 
  -2   9   1     4050.88     4048.44     88.32 o 
  -1   9   1     1104.45     1130.61     34.72 o 
   0   9   1        4.10       41.18      9.81 o 
   1   9   1      657.97      686.76     25.16 o 
   2   9   1      984.58     1017.54     30.85 o 
   3   9   1      559.90      586.91     22.19 o 
   4   9   1      337.09      371.73     17.55 o 
   5   9   1       22.42       33.48      4.95 o 
   6   9   1     1152.94     1137.01     23.45 o 
   7   9   1     2616.11     2664.85     45.35 o 
   8   9   1      831.33      804.70     16.48 o 
   9   9   1       16.33       37.14      9.95 o 
  10   9   1        1.09        9.44      6.89 o 
  11   9   1       94.86      115.33     12.28 o 
  12   9   1     1588.95     1618.67     41.01 o 
  13   9   1     2526.13     2480.26     56.00 o 
  -4  10   1      182.29      172.47     30.76 o 
  -3  10   1     2176.24     2150.42     44.17 o 
  -2  10   1     2626.23     2667.39     65.59 o 
  -1  10   1     2028.24     2096.65     99.18 o 
   0  10   1      385.92      457.17     22.40 o 
   1  10   1      358.03      442.26     50.64 o 
   2  10   1      425.96      448.58     20.80 o 
   3  10   1      515.38      529.24     29.48 o 
   4  10   1      252.11      205.33     24.81 o 
   5  10   1        1.70      -15.42     10.28 o 
   6  10   1      436.88      446.91     19.40 o 
   7  10   1     3229.89     3308.91     54.82 o 
   8  10   1     3717.22     3803.76     62.28 o 
   9  10   1      647.89      645.30     21.72 o 
  10  10   1      112.42      120.87     11.91 o 
  11  10   1       23.37       27.82      8.93 o 
  12  10   1      111.89      123.77     13.29 o 
  13  10   1     1107.26     1100.05     33.54 o 
  -2  11   1      186.91      160.95     17.35 o 
  -1  11   1      100.23      106.07     15.10 o 
   0  11   1      563.42      588.28     26.66 o 
   1  11   1      186.46      167.64     16.28 o 
   2  11   1      245.10      256.73     17.97 o 
   3  11   1     1622.11     1660.27     64.56 o 
   4  11   1      106.42       87.34     12.51 o 
   5  11   1       10.17      -11.64      7.76 o 
   6  11   1      227.56      194.37     15.47 o 
   7  11   1      551.27      630.11     24.44 o 
   8  11   1     3672.24     3861.52     64.42 o 
   9  11   1     4067.07     4053.37    108.59 o 
  10  11   1     2151.97     2091.98     47.30 o 
  11  11   1     1461.83     1391.15     36.91 o 
  12  11   1        1.22       45.04     13.10 o 
  13  11   1       91.57      120.86     14.06 o 
  -1  12   1       33.59       17.74     18.73 o 
   0  12   1       68.27       56.52     27.96 o 
   1  12   1      569.87      591.42     41.32 o 
   2  12   1      208.03      203.98     27.88 o 
   3  12   1     1256.41     1405.12     43.01 o 
   4  12   1      866.79      889.65     56.68 o 
   5  12   1      129.24      132.91     14.87 o 
   6  12   1      379.01      358.95     23.99 o 
   7  12   1       10.23       21.62      9.39 o 
   8  12   1     1007.80     1105.87     27.63 o 
   9  12   1     2455.84     2521.19     78.17 o 
  10  12   1     2210.53     2215.93     71.96 o 
  11  12   1     1124.39     1146.08     48.44 o 
  12  12   1      152.52      189.89     16.67 o 
   1  13   1       28.06        7.46     11.85 o 
   2  13   1       61.48       68.81     14.21 o 
   3  13   1      499.26      576.47     30.06 o 
   4  13   1     2088.01     2168.10     58.20 o 
   5  13   1     1944.00     2067.37     55.81 o 
   6  13   1     2023.97     2179.54     57.03 o 
   7  13   1       24.30       32.59     10.58 o 
   8  13   1       53.29       81.36     12.58 o 
   9  13   1      699.97      774.54     40.30 o 
  10  13   1      648.91      745.30     39.64 o 
  11  13   1      963.29     1019.23     47.33 o 
   4  14   1      775.81      826.45     34.39 o 
   5  14   1     2027.48     2267.71     61.54 o 
   6  14   1     2740.73     2999.71     73.99 o 
   7  14   1     1027.88     1125.99     49.51 o 
   8  14   1        0.01       21.39     10.26 o 
   9  14   1       29.55       47.66     17.15 o 
  -9 -13   2       68.93       85.40     18.54 o 
  -8 -13   2      827.86      899.37     47.24 o 
  -7 -13   2     1903.89     1954.75     77.18 o 
  -6 -13   2     1349.20     1470.01     44.24 o 
  -5 -13   2       22.43       20.46     10.73 o 
  -4 -13   2      484.57      494.44     25.81 o 
  -3 -13   2      373.62      384.11     22.93 o 
  -2 -13   2      870.95      859.06     34.21 o 
 -11 -12   2      908.78     1018.21     31.08 o 
 -10 -12   2       23.09       20.97     12.42 o 
  -9 -12   2       68.37       61.10     14.84 o 
  -8 -12   2      195.93      225.30     26.75 o 
  -7 -12   2     1235.24     1265.24     55.71 o 
  -6 -12   2     2431.18     2558.13     95.37 o 
  -5 -12   2      311.32      304.76     25.60 o 
  -4 -12   2      446.53      446.25     22.96 o 
  -3 -12   2      639.36      651.45     27.64 o 
  -2 -12   2      748.34      768.97     30.46 o 
  -1 -12   2      727.60      762.82     30.84 o 
   0 -12   2      149.37      148.58     16.88 o 
 -12 -11   2      783.78      860.93     39.49 o 
 -11 -11   2     4374.59     4676.69    108.00 o 
 -10 -11   2      314.63      312.99     13.50 o 
  -9 -11   2      134.03      126.32     11.35 o 
  -8 -11   2       79.73       79.56      7.84 o 
  -7 -11   2      418.91      456.77     22.45 o 
  -6 -11   2     2383.63     2506.93     59.57 o 
  -5 -11   2     1054.06     1137.43     34.83 o 
  -4 -11   2        3.78       21.92      8.88 o 
  -3 -11   2      324.64      354.10     19.93 o 
  -2 -11   2     2244.32     2204.40     56.53 o 
  -1 -11   2     1411.28     1399.98     41.99 o 
   0 -11   2      199.03      171.30     16.41 o 
   1 -11   2       69.81       89.32     13.27 o 
   2 -11   2       76.91       91.07     10.44 o 
 -13 -10   2       64.22       66.76     11.22 o 
 -12 -10   2     1114.73     1200.43     35.98 o 
 -11 -10   2     3142.57     3307.18     65.56 o 
 -10 -10   2     3151.96     3252.20     63.54 o 
  -9 -10   2       80.88      112.86      8.71 o 
  -8 -10   2      132.24      125.09      9.03 o 
  -7 -10   2     1292.17     1314.46     26.60 o 
  -6 -10   2     2450.22     2426.69     36.24 o 
  -5 -10   2     1130.59     1110.72     20.18 o 
  -4 -10   2        0.96        3.63     10.03 o 
  -3 -10   2      205.40      225.48     16.02 o 
  -2 -10   2     1373.87     1447.81     44.04 o 
  -1 -10   2     3242.68     3241.28     74.45 o 
   0 -10   2      292.34      305.49     23.70 o 
   1 -10   2      480.26      436.81     26.19 o 
   2 -10   2      488.02      480.30     17.75 o 
   3 -10   2       33.56       37.00      8.38 o 
 -13  -9   2       15.53       16.47      8.62 o 
 -12  -9   2      242.39      287.42     16.47 o 
 -11  -9   2     1160.00     1204.30     31.97 o 
 -10  -9   2     1333.92     1383.67     33.71 o 
  -9  -9   2     1850.94     1905.98     40.95 o 
  -8  -9   2        2.85        3.81      3.84 o 
  -7  -9   2     1928.07     1970.03     34.72 o 
  -6  -9   2     2440.44     2385.70     35.10 o 
  -5  -9   2     1943.43     1921.23     29.31 o 
  -4  -9   2       49.10       60.05      4.83 o 
  -3  -9   2      202.26      195.06      7.57 o 
  -2  -9   2        5.96       20.77     16.69 o 
  -1  -9   2     3096.04     3140.18     70.60 o 
   0  -9   2     2360.26     2339.99     56.92 o 
   1  -9   2       24.33        5.50      8.40 o 
   2  -9   2      180.80      165.57     15.40 o 
   3  -9   2       42.90       37.85      7.44 o 
   4  -9   2       55.02       69.31      9.23 o 
   5  -9   2      299.66      334.72     58.33 o 
 -13  -8   2       15.19       18.79      8.96 o 
 -12  -8   2       78.44       92.96     11.45 o 
 -11  -8   2     1022.43     1109.42     33.10 o 
 -10  -8   2     1182.78     1192.71     30.43 o 
  -9  -8   2       97.79       95.41      9.91 o 
  -8  -8   2        0.45        0.63      4.03 o 
  -7  -8   2      410.85      456.45     11.39 o 
  -6  -8   2     3203.59     3195.89     42.56 o 
  -5  -8   2     4150.99     4243.93     56.11 o 
  -4  -8   2       17.63       32.22      4.23 o 
  -3  -8   2        9.66        3.98      2.68 o 
  -2  -8   2       78.33       77.48      5.14 o 
  -1  -8   2      565.90      555.03     12.12 o 
   0  -8   2      360.24      401.25     12.53 o 
   1  -8   2     1885.12     1913.63     47.84 o 
   2  -8   2       77.26       58.64     10.44 o 
   3  -8   2        0.66       -7.97      5.31 o 
   4  -8   2       16.44       14.88      6.43 o 
   5  -8   2      276.28      294.17     14.66 o 
   6  -8   2       40.04       37.21     13.40 o 
 -13  -7   2      528.43      499.98     21.44 o 
 -12  -7   2      171.67      170.89     13.91 o 
 -11  -7   2     1015.03      981.57     28.08 o 
 -10  -7   2     1568.59     1632.74     37.50 o 
  -9  -7   2      121.17      139.94     11.16 o 
  -8  -7   2      152.70      176.67      8.62 o 
  -7  -7   2      101.33      135.28      7.66 o 
  -6  -7   2     1317.35     1367.47     23.67 o 
  -5  -7   2     5974.73     5895.32     90.00 o 
  -4  -7   2     5793.27     5857.04     74.07 o 
  -3  -7   2       50.93       39.48      5.59 o 
  -2  -7   2      500.75      513.49     10.70 o 
  -1  -7   2       41.21       45.11      3.65 o 
   0  -7   2      244.49      240.16      9.08 o 
   1  -7   2     1001.08     1056.01     21.85 o 
   2  -7   2      422.32      404.79     12.54 o 
   3  -7   2      651.74      656.72     14.77 o 
   4  -7   2        4.25       22.21      6.40 o 
   5  -7   2      218.21      246.39     12.95 o 
   6  -7   2       33.67       22.49     12.25 o 
   7  -7   2      124.35      141.36     20.81 o 
 -13  -6   2       47.30       63.99     10.88 o 
 -12  -6   2       30.42       51.36      9.30 o 
 -11  -6   2      139.68      161.61     25.14 o 
 -10  -6   2     1868.37     1861.34     41.16 o 
  -9  -6   2     1891.79     1920.82     40.59 o 
  -8  -6   2      209.40      202.06     10.88 o 
  -7  -6   2       14.59       14.51      4.65 o 
  -6  -6   2       20.58       52.22      6.95 o 
  -5  -6   2      278.86      276.35      8.39 o 
  -4  -6   2     5812.24     6015.85     84.76 o 
  -3  -6   2      355.80      389.02      9.47 o 
  -2  -6   2       20.60       77.55      9.41 o 
  -1  -6   2     2116.91     2133.54     38.75 o 
   0  -6   2        5.85        9.26      2.44 o 
   1  -6   2        5.63       12.37      3.26 o 
   2  -6   2     1601.14     1645.97     29.81 o 
   3  -6   2     1574.87     1561.02     25.03 o 
   4  -6   2     2334.74     2294.79     34.45 o 
   5  -6   2      156.08      178.57      8.68 o 
   6  -6   2     1438.50     1418.57     51.27 o 
   7  -6   2      409.62      396.58     27.22 o 
   8  -6   2      449.60      440.54     30.39 o 
 -13  -5   2       57.92       49.62     10.02 o 
 -12  -5   2        8.37        3.93      6.75 o 
 -11  -5   2       54.74       66.03      9.48 o 
 -10  -5   2      865.42      833.36     24.97 o 
  -9  -5   2     2510.64     2487.45     49.58 o 
  -8  -5   2     1515.57     1551.22     33.32 o 
  -7  -5   2      329.65      360.07     19.49 o 
  -6  -5   2      914.88      956.25     30.26 o 
  -5  -5   2      170.23      179.73     10.68 o 
  -4  -5   2      602.37      594.20     10.10 o 
  -3  -5   2       53.46       35.62      3.21 o 
  -2  -5   2     6677.55     6992.29     96.80 o 
  -1  -5   2     1321.82     1191.60     20.04 o 
   0  -5   2      186.93      209.24     11.65 o 
   1  -5   2     1338.86     1374.18     24.51 o 
   2  -5   2     1846.37     1944.99     41.62 o 
   3  -5   2      522.80      573.68     12.04 o 
   4  -5   2     4538.45     4622.94     60.83 o 
   5  -5   2     1029.68     1063.59     23.69 o 
   6  -5   2      956.11     1019.51     19.50 o 
   7  -5   2     1028.52      980.78     26.74 o 
   8  -5   2       56.24       72.00     15.71 o 
 -13  -4   2      164.89      146.02     14.35 o 
 -12  -4   2        1.46       13.45      7.50 o 
 -11  -4   2        0.88       21.26     15.60 o 
 -10  -4   2       73.32       81.16      9.65 o 
  -9  -4   2     1239.27     1235.67     29.96 o 
  -8  -4   2     2139.82     2194.28     43.41 o 
  -7  -4   2     1522.82     1516.85     52.69 o 
  -6  -4   2     2917.09     3033.21     84.74 o 
  -5  -4   2      481.25      465.48     10.70 o 
  -4  -4   2       25.75       28.74      3.03 o 
  -3  -4   2      523.26      461.27      8.11 o 
  -2  -4   2     2852.29     2742.65     39.77 o 
  -1  -4   2    10772.29    11112.68    150.64 o 
   0  -4   2      394.15      362.23      8.43 o 
   1  -4   2     2034.09     1993.85     37.95 o 
   2  -4   2     3182.18     3261.27     95.14 o 
   3  -4   2      623.16      650.09     12.32 o 
   4  -4   2     3267.70     3396.63     45.58 o 
   5  -4   2     1593.79     1633.32     31.49 o 
   6  -4   2       59.31       78.76     12.77 o 
   7  -4   2     2139.83     2072.31     65.95 o 
   8  -4   2     1187.73     1186.46     47.53 o 
   9  -4   2        7.75       14.43      6.58 o 
 -13  -3   2      318.95      289.38     17.80 o 
 -12  -3   2        3.79        9.70      7.46 o 
 -11  -3   2      319.11      351.02     17.04 o 
 -10  -3   2       21.84       38.34      7.84 o 
  -9  -3   2      123.21      109.74      9.96 o 
  -8  -3   2      616.76      639.08     18.78 o 
  -7  -3   2     2661.76     2715.25     81.52 o 
  -6  -3   2    12324.02    13218.77    207.50 o 
  -5  -3   2     1476.47     1407.40     40.73 o 
  -4  -3   2       20.00       31.96      9.03 o 
  -3  -3   2      217.24      201.25      6.64 o 
  -2  -3   2      536.59      674.98     11.18 o 
  -1  -3   2     4025.16     4067.55    100.84 o 
   0  -3   2    20837.44    21023.37    286.60 o 
   1  -3   2      181.91      243.91     13.98 o 
   2  -3   2     4884.40     5032.09     88.84 o 
   3  -3   2     2596.44     2673.81     35.62 o 
   4  -3   2     2877.17     3096.71     49.04 o 
   5  -3   2     1407.77     1347.53     47.49 o 
   6  -3   2      191.54      182.60      9.15 o 
   7  -3   2      430.13      444.73     26.07 o 
   8  -3   2      942.39      919.81     39.60 o 
   9  -3   2     2133.96     1970.62     67.52 o 
  10  -3   2      162.32      164.43     22.57 o 
 -13  -2   2      445.83      456.99     34.74 o 
 -12  -2   2      282.58      311.39     27.51 o 
 -11  -2   2     1395.96     1333.17     34.57 o 
 -10  -2   2      553.68      542.03     20.04 o 
  -9  -2   2      332.32      310.25     14.59 o 
  -8  -2   2      193.12      182.35     10.61 o 
  -7  -2   2       22.60       40.61      5.62 o 
  -6  -2   2     2409.95     2401.90     63.49 o 
  -5  -2   2     9387.80     9513.76    262.25 o 
  -4  -2   2        3.01       13.34      3.27 o 
  -3  -2   2     4360.27     4299.63     56.57 o 
  -2  -2   2      621.02      518.03      7.59 o 
  -1  -2   2    15534.74    15791.55    253.26 o 
   0  -2   2    26964.42    25923.65    350.73 o 
   1  -2   2     2776.56     2934.31     51.61 o 
   2  -2   2     2056.25     2168.91     31.88 o 
   3  -2   2     5661.64     5931.67    241.02 o 
   4  -2   2     4736.07     5015.48     91.38 o 
   5  -2   2     1288.02     1349.32     30.02 o 
   6  -2   2       11.51        2.68      3.40 o 
   7  -2   2      442.42      400.98     23.48 o 
   8  -2   2      243.06      263.03     20.89 o 
   9  -2   2     1608.93     1462.03     54.07 o 
  10  -2   2     2040.23     2032.42     71.05 o 
  11  -2   2      198.16      179.11     24.75 o 
 -12  -1   2      167.77      156.66     22.90 o 
 -11  -1   2     1989.35     1956.64     68.30 o 
 -10  -1   2     2951.37     2798.61     84.62 o 
  -9  -1   2      691.69      642.85     37.91 o 
  -8  -1   2       14.93       35.13      6.29 o 
  -7  -1   2      477.82      502.38     15.72 o 
  -6  -1   2     2290.54     2339.30     43.32 o 
  -5  -1   2    12377.92    12894.55    171.30 o 
  -4  -1   2     4678.27     4628.85     75.16 o 
  -3  -1   2     1611.18     1642.98     39.57 o 
  -2  -1   2     7638.92     7306.69    103.97 o 
  -1  -1   2    23085.95    21954.17    317.12 o 
   0  -1   2      141.31      261.06      9.29 o 
   1  -1   2     4403.23     4544.47     72.80 o 
   2  -1   2       71.28      107.30      7.96 o 
   3  -1   2      609.93      590.57     14.47 o 
   4  -1   2      935.56      903.73     16.36 o 
   5  -1   2     3085.25     3212.44     67.71 o 
   6  -1   2      203.53      178.17     13.14 o 
   7  -1   2     1191.89     1241.35     43.09 o 
   8  -1   2      344.98      310.65     21.63 o 
   9  -1   2      200.81      203.86     20.11 o 
  10  -1   2     1698.79     1602.98     59.58 o 
  11  -1   2     2674.67     2651.53     87.21 o 
 -12   0   2        1.16        5.47     12.75 o 
 -11   0   2      594.89      620.10     35.65 o 
 -10   0   2     3159.67     3107.33     92.93 o 
  -9   0   2     3371.62     3288.99     93.87 o 
  -8   0   2       28.17       39.51     11.02 o 
  -7   0   2      277.50      273.19     18.30 o 
  -6   0   2      316.29      330.12      8.98 o 
  -5   0   2     4932.05     5123.63     71.29 o 
  -4   0   2     5724.38     5697.24     88.28 o 
  -3   0   2     1761.82     1683.08     25.05 o 
  -2   0   2     2381.36     2662.76     31.94 o 
  -1   0   2    13017.88    12331.29    189.79 o 
   0   0   2     2096.03     2217.27     29.31 o 
   1   0   2     5688.55     6294.36    314.84 o 
   2   0   2      144.50      182.16      5.88 o 
   3   0   2     1282.66     1343.78     24.86 o 
   4   0   2     1474.81     1574.87     29.55 o 
   5   0   2    15548.11    17372.82    230.89 o 
   6   0   2     5333.74     5463.88     91.64 o 
   7   0   2     1233.24     1276.05     47.00 o 
   8   0   2      141.32      203.61     11.75 o 
   9   0   2       23.68       23.96      6.73 o 
  10   0   2      806.55      762.41     37.38 o 
  11   0   2     1778.71     1701.34     63.94 o 
  12   0   2     1255.52     1251.30     55.63 o 
 -11   1   2      134.16      123.19     19.90 o 
 -10   1   2     1316.52     1237.12     50.12 o 
  -9   1   2     2846.41     2780.07     84.00 o 
  -8   1   2      536.19      560.93     29.28 o 
  -7   1   2      343.17      372.16     22.33 o 
  -6   1   2      441.57      460.04     36.96 o 
  -5   1   2     1393.50     1438.13     25.08 o 
  -4   1   2     5851.26     6096.42     88.60 o 
  -3   1   2      145.34      135.29     12.31 o 
  -2   1   2       24.48       59.06      4.98 o 
  -1   1   2      971.48     1042.39     29.95 o 
   0   1   2    10783.01    10308.62    335.68 o 
   1   1   2    12743.52    13153.43    220.81 o 
   2   1   2     3045.21     3568.47     57.03 o 
   3   1   2     1484.57     1663.43     29.56 o 
   4   1   2      907.45     1027.02     21.00 o 
   5   1   2     1184.93     1234.27     25.45 o 
   6   1   2     7388.96     7796.45    126.62 o 
   7   1   2     7712.54     8046.62    131.96 o 
   8   1   2      654.03      709.57     20.96 o 
   9   1   2       79.68       72.65      8.94 o 
  10   1   2      404.39      391.86     17.33 o 
  11   1   2      802.49      807.91     26.22 o 
  12   1   2     1308.46     1307.22     55.55 o 
 -11   2   2       25.86       46.30     15.83 o 
 -10   2   2      423.22      388.89     28.70 o 
  -9   2   2     1846.92     1765.36     61.80 o 
  -8   2   2     1097.78     1076.43     42.93 o 
  -7   2   2      251.38      258.18     20.02 o 
  -6   2   2      783.66      778.66     17.62 o 
  -5   2   2     1978.09     1914.17     32.66 o 
  -4   2   2     6095.28     6117.83    107.52 o 
  -3   2   2      173.83      127.01      6.33 o 
  -2   2   2     1491.56     1543.06     32.24 o 
  -1   2   2      211.78      199.30      9.56 o 
   0   2   2    12842.46    12341.67    905.40 o 
   1   2   2    14981.92    14722.18    323.10 o 
   2   2   2    39898.91    40817.66    571.77 o 
   3   2   2     9502.46    10769.19    175.69 o 
   4   2   2     4966.87     5734.52     92.32 o 
   5   2   2      343.15      296.24     10.49 o 
   6   2   2     6290.77     6660.59    109.17 o 
   7   2   2     8960.42     9302.63    150.56 o 
   8   2   2     2220.99     2266.56     45.27 o 
   9   2   2       69.25      102.75      9.66 o 
  10   2   2      394.78      438.80     18.31 o 
  11   2   2     1026.35     1048.79     30.22 o 
  12   2   2      531.26      518.99     36.99 o 
  13   2   2        0.45        5.52      8.72 o 
 -10   3   2      139.78      154.36     21.55 o 
  -9   3   2      268.40      263.77     24.05 o 
  -8   3   2      326.98      335.11     24.75 o 
  -7   3   2       83.98       82.24     13.98 o 
  -6   3   2        3.81       -9.56      6.37 o 
  -5   3   2      511.59      526.75     26.46 o 
  -4   3   2     6708.36     6473.27     95.99 o 
  -3   3   2     4175.93     4059.64     79.17 o 
  -2   3   2      979.87     1015.64     24.16 o 
  -1   3   2     2318.57     2325.62     51.03 o 
   0   3   2     2725.66     2804.11     98.95 o 
   1   3   2     5682.14     5342.32    191.34 o 
   2   3   2    31978.88    32800.71    461.66 o 
   3   3   2     5217.29     5421.77     77.72 o 
   4   3   2     2469.46     2586.85     51.07 o 
   5   3   2       12.61      124.82     10.73 o 
   6   3   2     6829.42     7059.28    115.22 o 
   7   3   2     6303.37     6491.79    108.09 o 
   8   3   2     2313.24     2317.14     46.01 o 
   9   3   2       54.85       51.69      7.77 o 
  10   3   2       98.63      137.61     13.05 o 
  11   3   2     5744.00     5644.31    102.17 o 
  12   3   2     3019.52     2895.79     61.40 o 
  13   3   2      148.26      170.27     15.35 o 
  -9   4   2      615.73      530.05     33.31 o 
  -8   4   2      575.59      537.66     31.29 o 
  -7   4   2      122.62      126.60     16.98 o 
  -6   4   2     1421.34     1315.49     62.73 o 
  -5   4   2        7.29       -4.70      4.49 o 
  -4   4   2     2686.28     2609.48     43.80 o 
  -3   4   2    10622.04    10657.69    196.94 o 
  -2   4   2     3208.86     3110.92     62.80 o 
  -1   4   2     3887.75     4108.88     85.26 o 
   0   4   2        0.43        3.87      5.00 o 
   1   4   2     1810.57     1710.11     56.74 o 
   2   4   2    13705.91    13409.84    242.48 o 
   3   4   2    13826.63    13500.09    189.67 o 
   4   4   2     4891.38     4812.12     59.04 o 
   5   4   2      119.48      232.44     13.45 o 
   6   4   2     4110.00     4445.34     75.68 o 
   7   4   2     7294.90     7352.04    121.08 o 
   8   4   2     1688.26     1751.55     36.98 o 
   9   4   2      180.24      215.66     16.90 o 
  10   4   2        0.56       -1.72      6.74 o 
  11   4   2     1734.66     1629.47     39.66 o 
  12   4   2     3221.79     3144.23     65.07 o 
  13   4   2      446.97      462.23     21.52 o 
  -9   5   2      261.20      247.90     27.30 o 
  -8   5   2     1150.15     1102.54     47.66 o 
  -7   5   2      911.06      854.84     39.14 o 
  -6   5   2      408.57      427.50     14.93 o 
  -5   5   2      646.10      653.90     17.75 o 
  -4   5   2      721.90      693.79     17.81 o 
  -3   5   2     4220.32     4080.07    140.32 o 
  -2   5   2     6458.04     6148.91    143.74 o 
  -1   5   2     4497.45     4407.75     65.26 o 
   0   5   2      330.13      372.40     21.11 o 
   1   5   2     1972.73     2100.90    119.84 o 
   2   5   2    10491.64    10829.57    183.23 o 
   3   5   2    11194.92    11392.02    403.70 o 
   4   5   2     3845.14     3849.58     58.05 o 
   5   5   2     2622.70     2749.73     36.21 o 
   6   5   2     3997.59     4384.26     55.19 o 
   7   5   2     7020.53     7022.41    116.13 o 
   8   5   2     2231.98     2326.95     45.92 o 
   9   5   2       79.29       66.92      8.20 o 
  10   5   2      549.73      506.79     19.24 o 
  11   5   2     1095.44     1085.64     30.66 o 
  12   5   2     2564.67     2491.44     54.57 o 
  13   5   2     1576.95     1488.70     39.84 o 
  -8   6   2     1212.94     1164.13     51.36 o 
  -7   6   2     2822.94     2657.09     83.96 o 
  -6   6   2      851.15      883.25     34.77 o 
  -5   6   2      176.82      177.97     10.98 o 
  -4   6   2      113.46      150.22      9.62 o 
  -3   6   2     4268.63     4274.00     87.53 o 
  -2   6   2     6538.19     6559.75    123.31 o 
  -1   6   2     7590.76     7637.84    146.63 o 
   0   6   2     6239.39     6578.14    137.50 o 
   1   6   2      201.81      482.15     26.32 o 
   2   6   2     8772.76     8847.37    161.60 o 
   3   6   2     4432.68     4403.20    131.52 o 
   4   6   2      919.32      906.12     23.47 o 
   5   6   2     1219.03     1248.21     22.87 o 
   6   6   2      751.52      825.89     18.11 o 
   7   6   2     4142.09     4069.34     52.50 o 
   8   6   2     5370.05     5358.37     92.50 o 
   9   6   2      223.73      239.41     12.93 o 
  10   6   2      224.85      199.18     12.97 o 
  11   6   2       43.05       31.79      8.84 o 
  12   6   2     1377.79     1334.23     35.89 o 
  13   6   2      689.97      669.88     25.33 o 
  -7   7   2     1884.42     1876.50     67.97 o 
  -6   7   2     1924.89     1929.87     66.36 o 
  -5   7   2     3344.32     3255.93     57.37 o 
  -4   7   2      138.74      184.68     11.29 o 
  -3   7   2      129.18      146.89     13.03 o 
  -2   7   2     3439.08     3352.24     72.50 o 
  -1   7   2     2166.59     2202.73     51.11 o 
   0   7   2     1239.56     1236.37     33.62 o 
   1   7   2       56.30       72.83     10.02 o 
   2   7   2     3714.96     3749.41     99.28 o 
   3   7   2     9919.05     9994.66    144.43 o 
   4   7   2      913.40      913.55     24.80 o 
   5   7   2        5.82       18.74      5.61 o 
   6   7   2      127.97      136.08      6.51 o 
   7   7   2     2725.64     2670.42     37.05 o 
   8   7   2     3966.06     3836.44     57.75 o 
   9   7   2     2200.05     2133.10     44.64 o 
  10   7   2      226.23      217.35     27.80 o 
  11   7   2       17.50       20.15      8.16 o 
  12   7   2       12.76       18.08      8.44 o 
  13   7   2       97.61       95.19     12.19 o 
  14   7   2       28.10       32.45     10.22 o 
  -6   8   2     1913.91     1797.80     65.30 o 
  -5   8   2     2546.88     2552.27     62.16 o 
  -4   8   2      744.01      786.77     22.55 o 
  -3   8   2     1478.19     1529.07     53.39 o 
  -2   8   2     2771.59     2748.71    135.13 o 
  -1   8   2     2033.69     1912.69     47.83 o 
   0   8   2       15.73       13.44      7.63 o 
   1   8   2      164.65      143.18     12.89 o 
   2   8   2      478.80      527.00     37.85 o 
   3   8   2     5630.60     5513.68     89.42 o 
   4   8   2     2979.84     3034.53     62.06 o 
   5   8   2        2.37       16.60      5.71 o 
   6   8   2      216.74      229.53      9.63 o 
   7   8   2       15.27       20.58      4.03 o 
   8   8   2     1152.93     1102.51     26.33 o 
   9   8   2      279.93      302.02     14.69 o 
  10   8   2      500.19      504.52     19.21 o 
  11   8   2      424.89      414.40     18.80 o 
  12   8   2      177.26      216.77     48.40 o 
  13   8   2        3.09       20.19      8.88 o 
  -5   9   2      239.12      217.72     15.19 o 
  -4   9   2      576.88      570.91     25.97 o 
  -3   9   2       17.79       92.39     23.27 o 
  -2   9   2     2464.06     2524.62     60.96 o 
  -1   9   2     1175.76     1204.29     36.06 o 
   0   9   2      258.26      262.38     17.05 o 
   1   9   2      166.40      171.12     14.43 o 
   2   9   2       25.33        2.89      7.54 o 
   3   9   2     1901.33     2000.50     48.58 o 
   4   9   2     1478.37     1464.08     38.21 o 
   5   9   2      644.99      651.53     15.82 o 
   6   9   2      599.17      645.40     21.65 o 
   7   9   2       33.78       58.73     19.03 o 
   8   9   2      168.70      168.87     11.48 o 
   9   9   2      410.48      422.31     17.24 o 
  10   9   2      695.12      678.23     22.88 o 
  11   9   2     1601.62     1478.96     37.53 o 
  12   9   2     1920.65     1922.54     46.22 o 
  13   9   2        1.36       67.47     15.83 o 
  -4  10   2      157.85      162.50     13.63 o 
  -3  10   2       37.62       37.17     17.89 o 
  -2  10   2      694.46      776.56     31.72 o 
  -1  10   2     1186.82     1243.49     38.44 o 
   0  10   2      603.88      614.73     28.08 o 
   1  10   2      151.08      148.89     14.14 o 
   2  10   2      333.95      318.27     18.63 o 
   3  10   2      109.10       97.40     12.57 o 
   4  10   2      133.30      116.95     15.05 o 
   5  10   2       15.05       -6.79      8.18 o 
   6  10   2     1231.13     1318.33     35.95 o 
   7  10   2     1089.50     1077.40     30.99 o 
   8  10   2       33.24       85.15     23.95 o 
   9  10   2      309.57      349.26     16.39 o 
  10  10   2        8.32       18.22      7.93 o 
  11  10   2      657.80      607.58     23.33 o 
  12  10   2     1849.01     1854.40     45.41 o 
  13  10   2      246.39      326.15     19.56 o 
  -2  11   2       33.25       29.86     11.76 o 
  -1  11   2      154.94      210.94     27.59 o 
   0  11   2       39.46       53.71     12.19 o 
   1  11   2      208.44      232.37     18.03 o 
   2  11   2      228.43      227.24     17.18 o 
   3  11   2      227.49      245.92     17.52 o 
   4  11   2      329.59      308.65     19.21 o 
   5  11   2      649.98      669.40     26.37 o 
   6  11   2     1080.31     1163.22     41.16 o 
   7  11   2     4007.35     4247.64     89.63 o 
   8  11   2     1537.25     1716.80     39.59 o 
  10  11   2       75.31       82.67     11.15 o 
  11  11   2      108.95      101.17     12.31 o 
  12  11   2      888.67      834.07     28.91 o 
  13  11   2      343.64      417.62     21.78 o 
  -1  12   2       39.25       41.56     12.51 o 
   0  12   2        1.50        0.62     10.50 o 
   1  12   2      139.00      120.74     16.37 o 
   2  12   2     2265.54     2293.61     59.79 o 
   3  12   2     1268.15     1351.35     41.71 o 
   4  12   2        4.02       -0.35      9.88 o 
   5  12   2      116.06      101.60     14.31 o 
   6  12   2      324.58      312.69     19.79 o 
   7  12   2     1954.76     2032.54     51.67 o 
   8  12   2     2606.61     2779.49     51.40 o 
   9  12   2      674.85      711.71     37.58 o 
  10  12   2        4.33       24.18     14.14 o 
  11  12   2      377.80      403.00     29.56 o 
  12  12   2      155.07      148.84     15.39 o 
   1  13   2       81.83       67.31     15.38 o 
   2  13   2     1068.32     1167.28     40.78 o 
   3  13   2     2115.11     2389.20     63.31 o 
   4  13   2      364.16      481.46     25.60 o 
   5  13   2       52.35       82.73     13.75 o 
   6  13   2      250.89      281.23     24.65 o 
   7  13   2      614.08      660.09     32.79 o 
   8  13   2      872.97      934.28     32.34 o 
   9  13   2      272.09      379.89     30.22 o 
  10  13   2       63.94      101.36     19.65 o 
  11  13   2      231.60      237.21     26.97 o 
   4  14   2      916.72     1071.81     39.71 o 
   5  14   2       72.24      155.79     16.87 o 
   6  14   2      210.13      332.26     22.67 o 
   7  14   2      220.26      289.50     21.07 o 
   8  14   2      490.71      542.60     26.10 o 
   9  14   2        1.68        3.08     14.43 o 
  -9 -13   3      397.75      407.60     31.50 o 
  -8 -13   3      470.14      509.41     36.43 o 
  -7 -13   3       51.75       57.61     19.08 o 
  -6 -13   3      440.80      472.12     36.14 o 
  -5 -13   3      480.38      487.58     36.55 o 
  -4 -13   3       17.07       17.80     16.08 o 
  -3 -13   3       18.63       20.42     10.59 o 
 -11 -12   3      464.27      466.85     30.22 o 
 -10 -12   3      936.64      937.53     39.93 o 
  -9 -12   3      548.59      601.80     36.06 o 
  -8 -12   3      520.17      468.87     32.36 o 
  -7 -12   3      493.93      493.50     34.05 o 
  -6 -12   3      272.12      289.80     27.84 o 
  -5 -12   3     1671.45     1702.70     69.20 o 
  -4 -12   3      159.04      211.11     18.33 o 
  -3 -12   3       35.72       36.13     10.75 o 
  -2 -12   3       43.90       65.42     12.44 o 
  -1 -12   3      121.83      142.13     16.33 o 
   0 -12   3      691.65      744.31     31.75 o 
 -12 -11   3      742.58      822.87     22.62 o 
 -11 -11   3       42.10       65.09     14.10 o 
 -10 -11   3      306.90      334.64     23.73 o 
  -9 -11   3      426.26      443.91     15.44 o 
  -8 -11   3       55.01       42.95      6.89 o 
  -7 -11   3       74.60       65.10      7.66 o 
  -6 -11   3       27.81       30.30     13.16 o 
  -5 -11   3     1479.22     1413.23     45.02 o 
  -4 -11   3      837.41      842.91     29.95 o 
  -3 -11   3      131.10      117.80     15.65 o 
  -2 -11   3       54.36       49.92     12.79 o 
  -1 -11   3       49.47       35.27     10.86 o 
   0 -11   3      246.80      243.74     18.65 o 
   1 -11   3      675.00      662.89     28.65 o 
 -13 -10   3      277.67      276.81     17.29 o 
 -12 -10   3     1357.31     1383.92     36.17 o 
 -11 -10   3       88.90      109.50      9.61 o 
 -10 -10   3       67.63       78.74      8.32 o 
  -9 -10   3      316.52      337.32     14.74 o 
  -8 -10   3       37.98       43.57      6.39 o 
  -7 -10   3       26.72       32.88      5.29 o 
  -6 -10   3       29.75       33.05     10.55 o 
  -5 -10   3      354.01      348.86     12.03 o 
  -4 -10   3     1618.12     1631.51     49.40 o 
  -3 -10   3     3053.39     3065.09     70.10 o 
  -2 -10   3      893.90      962.05     32.30 o 
  -1 -10   3      540.94      529.47     23.92 o 
   0 -10   3       44.73       40.85     10.45 o 
   1 -10   3       74.87       62.57     11.96 o 
   2 -10   3       23.06        5.28      6.80 o 
   3 -10   3      643.15      643.61     21.26 o 
 -13  -9   3      117.08      116.49     13.33 o 
 -12  -9   3      105.26      113.47     12.93 o 
 -11  -9   3      247.60      282.08     15.37 o 
 -10  -9   3       57.68       56.81     13.61 o 
  -9  -9   3      680.17      688.83     17.68 o 
  -8  -9   3      519.48      541.86     13.12 o 
  -7  -9   3      495.54      493.43     14.08 o 
  -6  -9   3       38.03       40.80      6.15 o 
  -5  -9   3      196.42      218.67      9.58 o 
  -4  -9   3     1455.03     1477.50     24.47 o 
  -3  -9   3      854.99      877.65     16.86 o 
  -2  -9   3     1351.55     1325.37     22.41 o 
  -1  -9   3      602.06      703.38     26.17 o 
   0  -9   3      189.50      181.23     15.06 o 
   1  -9   3      418.73      384.56     19.92 o 
   2  -9   3      116.65      110.87      9.77 o 
   3  -9   3      180.79      176.51     11.96 o 
   4  -9   3     1272.67     1237.63     55.17 o 
 -13  -8   3       69.75       67.33     11.13 o 
 -12  -8   3       17.39        9.81      7.97 o 
 -11  -8   3       31.95       34.84      8.23 o 
 -10  -8   3        0.86       -6.49      5.97 o 
  -9  -8   3      963.86     1055.99     27.09 o 
  -8  -8   3     2552.91     2612.72     42.56 o 
  -7  -8   3     1811.96     1854.70     26.97 o 
  -6  -8   3     4688.03     4765.25     67.26 o 
  -5  -8   3      541.52      556.20     16.09 o 
  -4  -8   3       76.56      100.32      6.22 o 
  -3  -8   3       21.27       16.88      3.95 o 
  -2  -8   3      720.59      702.54     16.28 o 
  -1  -8   3     3814.03     3705.26     50.24 o 
   0  -8   3     2405.57     2465.55     42.88 o 
   1  -8   3      154.87      155.89      9.23 o 
   2  -8   3      766.78      759.15     20.33 o 
   3  -8   3      649.07      651.03     19.18 o 
   4  -8   3      912.35      940.48     24.53 o 
   5  -8   3      905.30      912.58     48.33 o 
 -13  -7   3       36.17       36.91      9.54 o 
 -12  -7   3      128.32      124.93     12.42 o 
 -11  -7   3      183.74      175.77     13.41 o 
 -10  -7   3      202.73      213.46     14.62 o 
  -9  -7   3      292.64      272.50     17.76 o 
  -8  -7   3      160.05      159.57     10.33 o 
  -7  -7   3      246.82      278.82     12.54 o 
  -6  -7   3     3590.59     3590.10     55.11 o 
  -5  -7   3     5067.24     4993.47     68.85 o 
  -4  -7   3       50.02       53.42      4.55 o 
  -3  -7   3      164.07      155.36      9.57 o 
  -2  -7   3      982.58     1007.99     19.09 o 
  -1  -7   3     2175.15     2157.90     31.59 o 
   0  -7   3     4853.44     4784.28     73.96 o 
   1  -7   3      391.54      414.35     12.73 o 
   2  -7   3      921.65      923.95     20.68 o 
   3  -7   3     1286.35     1300.01     22.86 o 
   4  -7   3     1949.43     2018.38     50.23 o 
   5  -7   3     1808.67     1777.98     36.29 o 
   6  -7   3      354.82      353.86     25.74 o 
   7  -7   3      271.81      303.00     26.27 o 
 -13  -6   3       11.09       -6.62     10.71 o 
 -12  -6   3      161.20      161.39     13.63 o 
 -11  -6   3     1383.16     1312.13     33.08 o 
 -10  -6   3      789.67      814.58     24.16 o 
  -9  -6   3       30.29       14.98      8.41 o 
  -8  -6   3      762.85      767.60     20.85 o 
  -7  -6   3      885.21      933.25     22.26 o 
  -6  -6   3     6975.07     6921.57     92.66 o 
  -5  -6   3    13150.66    12839.68    170.27 o 
  -4  -6   3     2969.87     2799.07     71.71 o 
  -3  -6   3      499.24      459.34     10.97 o 
  -2  -6   3     1572.04     1635.37     26.97 o 
  -1  -6   3      623.79      660.42     13.78 o 
   0  -6   3     3298.82     3382.84     51.09 o 
   1  -6   3     2754.49     2704.73     44.44 o 
   2  -6   3      548.60      537.32     12.12 o 
   3  -6   3      149.16      162.14      9.69 o 
   4  -6   3     2910.20     2899.14     45.23 o 
   5  -6   3     1341.28     1332.06     23.71 o 
   6  -6   3        0.73       12.34     10.65 o 
   7  -6   3      880.58      881.08     40.38 o 
 -13  -5   3       17.83        4.37      8.79 o 
 -12  -5   3      100.64      103.62     11.64 o 
 -11  -5   3     1310.70     1278.97     32.70 o 
 -10  -5   3     4511.65     4559.27     82.34 o 
  -9  -5   3     1234.34     1252.36     30.12 o 
  -8  -5   3        2.65       10.55      5.39 o 
  -7  -5   3      204.63      208.44     10.01 o 
  -6  -5   3     1336.44     1365.47     23.04 o 
  -5  -5   3     7073.02     6818.05     90.14 o 
  -4  -5   3     8692.57     8291.70    167.31 o 
  -3  -5   3      273.73      387.06     10.96 o 
  -2  -5   3      209.22      322.99      8.50 o 
  -1  -5   3     3725.64     3739.35     54.48 o 
   0  -5   3    10007.22    10020.29    140.80 o 
   1  -5   3     1548.48     1496.45     31.36 o 
   2  -5   3       37.37       38.92      3.77 o 
   3  -5   3      933.94      980.58     17.27 o 
   4  -5   3     6835.72     6826.11     86.79 o 
   5  -5   3     5923.63     6027.30     78.17 o 
   6  -5   3     1990.99     2031.44     41.61 o 
   7  -5   3        3.80       10.69      5.74 o 
   8  -5   3     1036.04     1069.60     45.93 o 
 -13  -4   3      367.89      381.26     19.56 o 
 -12  -4   3        7.11       15.35      7.69 o 
 -11  -4   3      816.04      823.48     25.39 o 
 -10  -4   3     5977.08     6074.50    105.56 o 
  -9  -4   3     9191.41     9082.31    205.14 o 
  -8  -4   3     1898.31     1827.08     37.58 o 
  -7  -4   3      884.86      976.97     22.89 o 
  -6  -4   3      935.65      963.44     28.84 o 
  -5  -4   3     3138.04     3025.77     67.85 o 
  -4  -4   3     4008.33     3814.75     45.13 o 
  -3  -4   3     1045.31      988.68     13.75 o 
  -2  -4   3       77.37      142.40      6.18 o 
  -1  -4   3    11913.04    12098.43    164.10 o 
   0  -4   3    13485.59    13724.15    185.64 o 
   1  -4   3     6601.30     7128.35    123.22 o 
   2  -4   3      245.94      322.50      9.75 o 
   3  -4   3      979.21      979.83     16.48 o 
   4  -4   3      625.97      649.50     13.21 o 
   5  -4   3     4063.67     4088.03     54.61 o 
   6  -4   3     3369.33     3329.89    130.31 o 
   7  -4   3        1.68        5.56      5.67 o 
   8  -4   3      238.22      270.79     22.51 o 
   9  -4   3      490.37      510.86     29.17 o 
 -13  -3   3      323.76      333.18     29.56 o 
 -12  -3   3        6.00       14.58      7.44 o 
 -11  -3   3      393.83      392.38     17.63 o 
 -10  -3   3     1611.45     1566.78     36.38 o 
  -9  -3   3     7192.25     7095.37    119.76 o 
  -8  -3   3     4112.97     4083.74     72.17 o 
  -7  -3   3      116.25      107.89      8.10 o 
  -6  -3   3      396.76      415.62     12.88 o 
  -5  -3   3     7629.78     8065.95    105.46 o 
  -4  -3   3     4998.00     4914.28     65.28 o 
  -3  -3   3       10.58       18.56      2.29 o 
  -2  -3   3     1610.72     1646.91     23.88 o 
  -1  -3   3    12093.54    12474.00    199.06 o 
   0  -3   3    11989.02    12065.26    192.70 o 
   1  -3   3    28446.15    28746.29    391.16 o 
   2  -3   3     3031.50     3223.46     46.76 o 
   3  -3   3      791.32      814.50     15.48 o 
   4  -3   3       11.71        8.65      2.62 o 
   5  -3   3     2703.72     2694.42     73.48 o 
   6  -3   3     1719.75     1768.93     40.05 o 
   7  -3   3      636.47      644.69     31.09 o 
   8  -3   3      202.12      213.48     21.01 o 
   9  -3   3        0.57        7.85     11.31 o 
  10  -3   3      494.57      558.59     34.83 o 
 -13  -2   3     1927.68     1981.72     73.68 o 
 -12  -2   3      752.20      834.45     42.27 o 
 -11  -2   3      413.77      419.89     18.20 o 
 -10  -2   3      596.47      598.86     20.61 o 
  -9  -2   3     5103.56     5173.34     90.93 o 
  -8  -2   3     1990.57     1927.44     39.48 o 
  -7  -2   3     1288.16     1252.17     27.55 o 
  -6  -2   3        2.32       11.72      3.94 o 
  -5  -2   3     6740.02     7282.87    116.27 o 
  -4  -2   3    13442.80    13785.21    210.89 o 
  -3  -2   3     4843.64     4942.31     64.54 o 
  -2  -2   3     3311.92     3190.20     44.90 o 
  -1  -2   3       51.98       35.68      3.11 o 
   0  -2   3     5523.77     5274.18     86.05 o 
   1  -2   3    18467.71    18635.18    241.72 o 
   2  -2   3     8621.12     9036.64    144.48 o 
   3  -2   3      657.89      778.21     25.39 o 
   4  -2   3     2474.30     2854.86     73.52 o 
   5  -2   3     1335.18     1440.21     32.00 o 
   6  -2   3      809.14      860.92     23.04 o 
   7  -2   3      731.39      676.60     30.63 o 
   8  -2   3      208.52      196.96     19.45 o 
   9  -2   3       20.87       22.61     11.92 o 
  10  -2   3        1.39        9.70     12.71 o 
 -12  -1   3      725.41      663.69     38.90 o 
 -11  -1   3      292.40      288.65     25.45 o 
 -10  -1   3      514.92      518.25     30.26 o 
  -9  -1   3     2392.69     2425.05     49.28 o 
  -8  -1   3      807.18      841.03     22.66 o 
  -7  -1   3       57.70       61.74      6.85 o 
  -6  -1   3        0.31       14.13      3.19 o 
  -5  -1   3     3195.97     3305.30     47.68 o 
  -4  -1   3    18412.49    18403.06    283.26 o 
  -3  -1   3    28702.04    28078.58    357.32 o 
  -2  -1   3      825.67      795.13     10.57 o 
  -1  -1   3      759.60      718.16     14.27 o 
   0  -1   3     4612.33     4381.47     71.66 o 
   1  -1   3     5275.48     5213.34    119.24 o 
   2  -1   3    13102.90    13548.33    257.04 o 
   3  -1   3     1891.96     2106.10     36.76 o 
   4  -1   3       72.20      129.45      6.95 o 
   5  -1   3      334.17      333.02      9.71 o 
   6  -1   3      574.97      571.08     14.04 o 
   7  -1   3     1086.25     1133.91     40.67 o 
   8  -1   3      162.44      161.68     17.80 o 
   9  -1   3       60.07       62.95     14.23 o 
  10  -1   3       48.12       46.18     15.38 o 
  11  -1   3       67.17       79.48     19.33 o 
 -12   0   3     1168.04     1180.37     53.21 o 
 -11   0   3     1526.99     1491.84     58.14 o 
 -10   0   3        7.90       24.51     12.13 o 
  -9   0   3     1681.33     1595.95     55.47 o 
  -8   0   3     5013.54     4780.25    124.30 o 
  -7   0   3      145.79      139.75     17.64 o 
  -6   0   3     2343.98     2263.18     44.48 o 
  -5   0   3      284.57      269.69     17.45 o 
  -4   0   3    12153.11    12447.31    210.13 o 
  -3   0   3    16490.97    16956.33    441.58 o 
  -2   0   3     3204.31     3012.33     49.85 o 
  -1   0   3     2147.50     2296.44    100.84 o 
   0   0   3      101.89      114.69     19.65 o 
   1   0   3     5248.37     5347.55     76.32 o 
   2   0   3      183.97      160.84     10.79 o 
   3   0   3        6.39       27.51      3.65 o 
   4   0   3      827.24      866.02     18.80 o 
   5   0   3      474.23      555.47     15.05 o 
   6   0   3      820.79      823.08     16.31 o 
   7   0   3     3044.96     3079.80     75.66 o 
   8   0   3      203.63      212.80     14.19 o 
   9   0   3       13.99       26.93      6.68 o 
  10   0   3      311.00      289.06     24.92 o 
  11   0   3        1.88       28.66     16.49 o 
  12   0   3      814.68      869.77     45.89 o 
 -11   1   3       12.76       10.36     12.46 o 
 -10   1   3      227.20      262.62     24.10 o 
  -9   1   3     1269.97     1178.28     46.71 o 
  -8   1   3     5095.09     4890.82    128.33 o 
  -7   1   3      136.59      147.72     13.63 o 
  -6   1   3       93.64      129.75      8.35 o 
  -5   1   3     1133.84     1177.64     26.19 o 
  -4   1   3     4180.75     4445.99     79.39 o 
  -3   1   3    17135.25    17939.50    306.69 o 
  -2   1   3    26279.22    26533.67    575.18 o 
  -1   1   3    22712.80    22164.37    371.92 o 
   1   1   3     5556.68     5628.35    227.12 o 
   2   1   3    11167.16    12089.87    187.64 o 
   3   1   3     1778.88     2155.06     37.04 o 
   4   1   3        6.25        9.32      3.26 o 
   5   1   3     1998.96     2067.76     38.36 o 
   6   1   3       65.12       89.41      7.98 o 
   7   1   3     5028.97     5252.43    146.26 o 
   8   1   3     2168.83     2230.05     45.13 o 
   9   1   3      541.10      519.28     18.51 o 
  10   1   3      132.39      116.33     20.68 o 
  11   1   3        2.88        6.56      7.36 o 
  12   1   3      684.39      707.23     40.95 o 
 -11   2   3      121.38       92.56     18.54 o 
 -10   2   3      146.61      147.74     20.81 o 
  -9   2   3      357.12      348.52     26.11 o 
  -8   2   3     2659.00     2586.40     78.41 o 
  -7   2   3     2907.31     2812.84     80.43 o 
  -6   2   3     3557.53     3466.18     55.33 o 
  -5   2   3     1237.22     1195.42     22.87 o 
  -4   2   3      242.28      222.23      8.47 o 
  -3   2   3      214.05      424.25     53.04 o 
  -2   2   3       17.06       13.54      8.59 o 
  -1   2   3      490.21      564.68     14.98 o 
   0   2   3     4018.23     3754.34     45.61 o 
   1   2   3      642.33      565.20     14.83 o 
   2   2   3     7286.92     7764.98    131.32 o 
   3   2   3     2985.90     3043.62     42.66 o 
   4   2   3       19.09       28.87      3.08 o 
   5   2   3      153.07      124.68      7.57 o 
   6   2   3     1685.79     1907.60     37.19 o 
   7   2   3     1704.26     1803.99     37.06 o 
   8   2   3     6824.57     7060.91    118.48 o 
   9   2   3     2452.65     2484.28     50.03 o 
  10   2   3     1016.13     1081.34     29.29 o 
  11   2   3      229.77      243.17     15.20 o 
  12   2   3      310.03      325.57     18.29 o 
 -10   3   3       46.95       63.07     15.75 o 
  -9   3   3      257.38      268.79     24.63 o 
  -8   3   3     1143.78     1145.09     46.05 o 
  -7   3   3     3511.12     3386.39     94.65 o 
  -6   3   3     4790.46     4610.23     72.26 o 
  -5   3   3     3478.57     3261.59     64.14 o 
  -4   3   3     1439.93     1460.12     26.89 o 
  -3   3   3     2679.30     2799.15    103.27 o 
  -2   3   3       54.77      104.41      7.76 o 
  -1   3   3        8.40       13.97      4.36 o 
   0   3   3     1805.47     1668.64     35.24 o 
   1   3   3     2506.99     2232.73     70.75 o 
   2   3   3     6095.85     6398.20    124.62 o 
   3   3   3     5667.60     5616.47     80.85 o 
   4   3   3    13311.44    14366.47    189.74 o 
   5   3   3      615.36      728.51     19.72 o 
   6   3   3     1590.58     1638.49     33.03 o 
   7   3   3      285.60      305.22     12.95 o 
   8   3   3     1477.00     1500.43     33.45 o 
   9   3   3      277.88      314.65     16.26 o 
  10   3   3      613.44      670.66     29.52 o 
  11   3   3       39.39       55.09      9.62 o 
  12   3   3      266.02      280.95     16.78 o 
  13   3   3      689.79      632.29     25.04 o 
  -9   4   3       69.51       79.69     17.52 o 
  -8   4   3      242.89      234.66     22.37 o 
  -7   4   3      355.41      328.94     23.97 o 
  -6   4   3       96.96       79.00      7.74 o 
  -5   4   3     2465.60     2407.23     54.08 o 
  -4   4   3     5988.10     5815.19    130.08 o 
  -3   4   3       29.07       45.82      7.04 o 
  -2   4   3      356.36      287.12     12.66 o 
  -1   4   3     1203.21     1141.21     27.62 o 
   0   4   3        3.50       12.48      4.23 o 
   1   4   3     2205.32     2159.62     44.62 o 
   2   4   3      114.95       96.05     10.90 o 
   3   4   3     8776.97     8552.25    122.07 o 
   4   4   3     6532.40     6617.61     79.81 o 
   5   4   3    15562.54    16727.99    196.05 o 
   6   4   3     1177.09     1239.07     26.83 o 
   7   4   3       33.15       80.09     13.14 o 
   8   4   3      435.15      401.03     15.33 o 
   9   4   3      863.09      812.38     23.30 o 
  10   4   3     1463.69     1435.87     35.01 o 
  11   4   3     1103.84      987.51     29.14 o 
  12   4   3       24.46       49.00     10.07 o 
  13   4   3      196.47      218.44     16.65 o 
  -9   5   3     1150.91     1037.16     49.38 o 
  -8   5   3       64.31       60.53     16.24 o 
  -7   5   3      215.73      211.96     21.46 o 
  -6   5   3       89.53       98.76     10.48 o 
  -5   5   3      701.73      679.79     18.36 o 
  -4   5   3     3985.68     3980.00     64.11 o 
  -3   5   3     2631.14     2575.63     73.58 o 
  -2   5   3     1536.53     1467.03     41.18 o 
  -1   5   3     6475.37     6628.79    126.38 o 
   0   5   3      723.73      636.79     23.09 o 
   1   5   3     1878.86     1854.66     76.99 o 
   2   5   3     1054.97     1160.17     72.76 o 
   3   5   3      287.07      317.00     12.51 o 
   4   5   3     1233.14     1204.26     21.81 o 
   5   5   3     6519.78     6616.35     80.87 o 
   6   5   3     1207.35     1162.11     18.03 o 
   7   5   3      804.75      897.40     30.80 o 
   8   5   3     1518.04     1495.48     33.23 o 
   9   5   3       97.21       76.03      8.60 o 
  10   5   3        7.00        2.37      6.39 o 
  11   5   3      616.02      530.70     29.05 o 
  12   5   3      771.28      707.96     25.53 o 
  13   5   3       66.62       96.90     16.63 o 
  -8   6   3     1034.85      935.93     46.09 o 
  -7   6   3       11.04       28.78     13.40 o 
  -6   6   3      191.16      200.88     12.01 o 
  -5   6   3      316.07      309.03     13.33 o 
  -4   6   3       15.04        5.11      5.16 o 
  -3   6   3     1211.67     1124.28     31.85 o 
  -2   6   3      185.00      168.10     13.17 o 
  -1   6   3     3655.54     3699.68     76.51 o 
   0   6   3     3085.42     3416.41     70.68 o 
   1   6   3     3444.50     3398.05     69.64 o 
   2   6   3     1329.50     1380.77     42.91 o 
   3   6   3     1179.72     1220.80     32.91 o 
   4   6   3     2243.93     2386.26     49.80 o 
   5   6   3      284.51      323.43      9.85 o 
   6   6   3     3565.22     3402.93     45.10 o 
   7   6   3     3717.03     3684.79     48.18 o 
   8   6   3        3.77       37.01      8.59 o 
   9   6   3      193.22      210.44     12.24 o 
  10   6   3        7.12        9.74      7.87 o 
  11   6   3       15.61       -8.22      7.24 o 
  12   6   3     1140.40     1055.00     31.53 o 
  13   6   3      988.92      996.79     47.61 o 
  -7   7   3      200.25      184.00     24.47 o 
  -6   7   3      321.90      322.30     50.37 o 
  -5   7   3       63.35       64.90      8.68 o 
  -4   7   3      372.12      383.69     14.89 o 
  -3   7   3      307.41      305.92     17.80 o 
  -2   7   3      158.38      119.70     12.88 o 
  -1   7   3      133.82      133.77     12.34 o 
   0   7   3     4091.62     3963.34     82.25 o 
   1   7   3     4296.01     4348.06    221.11 o 
   2   7   3     6175.08     6059.19    162.72 o 
   3   7   3        7.80       21.78      6.75 o 
   4   7   3       25.78       32.01      5.94 o 
   5   7   3      149.58      125.68      9.34 o 
   6   7   3       69.04       72.29      5.11 o 
   7   7   3     2717.19     2725.09     37.81 o 
   8   7   3     2756.34     2759.90     53.38 o 
   9   7   3       50.28       83.88      8.94 o 
  10   7   3       23.00       32.57      7.68 o 
  11   7   3      100.21       79.81     10.28 o 
  12   7   3      533.54      456.30     20.65 o 
  13   7   3      924.86      822.16     28.57 o 
  -6   8   3        8.92       10.07     13.65 o 
  -5   8   3       84.12      105.44     10.86 o 
  -4   8   3      997.73      960.50     25.10 o 
  -3   8   3      994.52      985.59     32.02 o 
  -2   8   3       33.37       35.45      9.90 o 
  -1   8   3      670.89      604.06     44.67 o 
   0   8   3        2.20       -5.02      7.02 o 
   1   8   3     1666.67     1646.12     41.89 o 
   2   8   3     5005.93     4806.46     97.43 o 
   3   8   3     3824.95     3780.38     78.63 o 
   4   8   3      203.38      192.56     10.52 o 
   5   8   3       54.26       32.18      6.36 o 
   6   8   3      219.95      193.33      9.20 o 
   7   8   3      381.83      418.81     19.09 o 
   8   8   3     3197.45     3143.73     53.02 o 
   9   8   3      337.51      365.86     16.12 o 
  10   8   3      121.17      150.47     12.33 o 
  11   8   3      137.30      127.51     21.83 o 
  12   8   3     1722.57     1584.39     49.65 o 
  13   8   3      899.36      862.35     29.24 o 
  -5   9   3      142.50      123.28     12.24 o 
  -4   9   3      594.57      565.58     20.30 o 
  -3   9   3     1292.81     1260.68     38.41 o 
  -2   9   3      812.14      817.29     29.42 o 
  -1   9   3      224.71      249.73     17.08 o 
   0   9   3       51.83       46.30     10.16 o 
   1   9   3     1612.67     1540.90     41.35 o 
   2   9   3      962.58     1013.10     31.23 o 
   3   9   3     2103.61     2097.83     50.25 o 
   4   9   3      411.68      379.54     18.50 o 
   5   9   3       50.88       34.34      8.40 o 
   6   9   3      108.79      104.13     10.18 o 
   7   9   3      809.73      849.69     20.35 o 
   8   9   3      975.02      970.66     19.00 o 
   9   9   3     2119.76     1965.43     52.69 o 
  10   9   3     1550.98     1466.89     36.47 o 
  11   9   3        0.58       22.70     11.39 o 
  12   9   3     1452.32     1438.73     38.25 o 
  13   9   3     2426.42     2332.17     54.08 o 
  -4  10   3        0.14        9.19      7.99 o 
  -3  10   3      429.42      442.15     23.73 o 
  -2  10   3     2223.88     2262.91     59.27 o 
  -1  10   3      556.46      589.88     25.55 o 
   0  10   3      208.76      190.02     16.34 o 
   1  10   3      132.13      144.67     14.37 o 
   2  10   3      143.06      165.41     14.84 o 
   3  10   3     1944.86     1929.57    115.83 o 
   4  10   3     3405.57     3525.12     77.44 o 
   5  10   3     2311.58     2398.62     56.51 o 
   6  10   3      118.56      115.82     13.77 o 
   7  10   3      794.17      820.97     26.25 o 
   8  10   3     3672.24     3765.07     77.42 o 
   9  10   3     1663.97     1648.72     40.77 o 
  10  10   3      582.50      585.05     22.02 o 
  11  10   3       65.15       65.88     10.92 o 
  12  10   3      768.28      693.16     25.90 o 
  13  10   3     2871.19     2709.19     60.86 o 
  -2  11   3      624.01      680.57     29.80 o 
  -1  11   3     2626.12     2617.49     65.98 o 
   0  11   3     1250.62     1257.95     40.20 o 
   1  11   3      723.14      681.47     28.02 o 
   2  11   3      166.07      147.10     15.46 o 
   3  11   3       77.81       74.65     12.00 o 
   4  11   3     1192.69     1210.44     37.17 o 
   5  11   3     1664.51     1688.15     45.69 o 
   6  11   3      403.96      474.45     22.33 o 
   7  11   3      586.09      705.55     28.02 o 
   8  11   3     4574.11     4822.05     80.03 o 
   9  11   3     2477.97     2504.46     76.89 o 
  10  11   3      215.28      232.94     18.32 o 
  11  11   3       65.31       31.57     10.02 o 
  12  11   3       90.10      122.62     14.20 o 
  13  11   3     1643.39     1606.60     43.34 o 
  -1  12   3     1173.74     1266.56     42.69 o 
   0  12   3     1486.59     1517.86     62.23 o 
   1  12   3      930.46      933.31     35.12 o 
   2  12   3        8.32       26.67     11.12 o 
   3  12   3     1241.22     1317.95     41.31 o 
   4  12   3     1379.48     1433.97     43.14 o 
   5  12   3      752.37      805.06     30.61 o 
   6  12   3      241.59      273.14     19.11 o 
   7  12   3       19.63       39.38     10.13 o 
   8  12   3     2340.01     2522.20     59.96 o 
   9  12   3     2648.07     2618.43     81.87 o 
  10  12   3     1029.36     1026.84     45.85 o 
  11  12   3      135.65      131.62     21.26 o 
  12  12   3       59.67       41.42     12.93 o 
   1  13   3     1167.85     1233.36     46.32 o 
   2  13   3      279.48      350.82     23.60 o 
   3  13   3      916.10     1064.23     75.70 o 
   4  13   3     2092.57     2211.63     59.31 o 
   5  13   3     1339.73     1425.79     43.82 o 
   6  13   3       25.16       33.60     10.94 o 
   7  13   3      173.79      150.51     15.81 o 
   8  13   3      610.49      702.07     27.73 o 
   9  13   3     2958.87     3042.69     93.71 o 
  10  13   3     2106.84     2136.98     74.14 o 
  11  13   3      221.91      252.34     28.41 o 
   4  14   3     2724.25     3065.83     91.34 o 
   5  14   3     2006.34     2214.93     60.50 o 
   6  14   3      623.69      678.36     29.65 o 
   7  14   3       77.04       93.53     14.64 o 
   8  14   3        3.89        6.43     15.73 o 
   9  14   3      359.78      347.53     31.33 o 
  -9 -13   4      271.21      293.09     28.37 o 
  -8 -13   4      448.33      440.74     34.33 o 
  -7 -13   4      677.80      666.77     41.73 o 
  -6 -13   4      145.32      202.51     26.64 o 
  -5 -13   4       50.44       52.14     16.78 o 
  -4 -13   4      268.16      337.78     31.74 o 
  -3 -13   4      347.76      383.38     33.88 o 
 -11 -12   4      736.20      784.16     38.77 o 
 -10 -12   4      414.90      439.10     27.34 o 
  -9 -12   4       16.03       14.43     12.25 o 
  -8 -12   4       65.61       66.49     17.02 o 
  -7 -12   4      745.72      720.84     40.67 o 
  -6 -12   4      241.76      238.53     25.25 o 
  -5 -12   4       19.32       51.69     16.53 o 
  -4 -12   4     2021.82     2026.83     78.78 o 
  -3 -12   4     1142.11     1163.72     56.25 o 
  -2 -12   4      764.75      778.08     45.56 o 
  -1 -12   4     1049.84      962.41     52.47 o 
 -12 -11   4      800.58      897.98     42.93 o 
 -11 -11   4      478.33      523.97     31.70 o 
 -10 -11   4       65.14       65.50     13.03 o 
  -9 -11   4       63.15       83.39     15.17 o 
  -8 -11   4      632.05      653.72     23.14 o 
  -7 -11   4      635.10      623.14     17.90 o 
  -6 -11   4     1805.93     1850.19     50.00 o 
  -5 -11   4      648.49      642.14     37.21 o 
  -4 -11   4      426.18      416.20     30.76 o 
  -3 -11   4     1161.48     1224.12     55.39 o 
  -2 -11   4      388.42      401.64     31.17 o 
  -1 -11   4      595.56      623.18     39.60 o 
   0 -11   4     1387.53     1450.89     65.38 o 
   1 -11   4      515.18      537.25     38.98 o 
 -12 -10   4      113.49      115.75     10.34 o 
 -11 -10   4      528.60      600.39     21.21 o 
 -10 -10   4      917.38      971.61     22.71 o 
  -9 -10   4     1261.25     1325.26     23.76 o 
  -8 -10   4     1177.28     1198.67     25.50 o 
  -7 -10   4      873.31      908.43     18.17 o 
  -6 -10   4     2021.73     2060.20     36.48 o 
  -5 -10   4     2886.20     2836.20     47.27 o 
  -4 -10   4     1087.87     1063.49     22.67 o 
  -3 -10   4       23.73       22.20     13.08 o 
  -2 -10   4     1035.61      911.08     31.24 o 
  -1 -10   4      539.09      514.26     23.39 o 
   0 -10   4      797.07      740.53     29.13 o 
   1 -10   4      578.74      534.20     36.35 o 
   2 -10   4        7.97        5.51     13.20 o 
   3 -10   4       73.95       96.79     21.50 o 
 -13  -9   4        7.92      -10.85      9.46 o 
 -12  -9   4        5.92        9.41     10.07 o 
 -11  -9   4      432.63      481.41     19.14 o 
 -10  -9   4     2195.40     2304.18     39.91 o 
  -9  -9   4      548.29      550.59     15.77 o 
  -8  -9   4      921.90      959.35     20.51 o 
  -7  -9   4      114.63      106.33      7.67 o 
  -6  -9   4     1476.23     1469.75     39.12 o 
  -5  -9   4     3642.98     3456.27     63.72 o 
  -4  -9   4     5076.99     4907.47    104.06 o 
  -3  -9   4      440.18      444.11     12.99 o 
  -2  -9   4      139.58      144.59      7.62 o 
  -1  -9   4      516.66      500.36     16.87 o 
   0  -9   4     1567.38     1490.79     41.64 o 
   1  -9   4      146.93      154.59     14.70 o 
   2  -9   4        3.06        1.15     11.55 o 
   3  -9   4        5.00       19.98     13.65 o 
   4  -9   4      235.75      261.43     29.07 o 
 -13  -8   4       51.99       19.62      9.58 o 
 -12  -8   4      256.96      264.74     15.70 o 
 -11  -8   4      219.85      230.17     14.08 o 
 -10  -8   4     1720.16     1796.32     39.57 o 
  -9  -8   4     1759.74     1820.68     32.30 o 
  -8  -8   4        4.25       11.41      4.73 o 
  -7  -8   4     2012.17     1970.29     28.32 o 
  -6  -8   4     1394.48     1341.42     24.16 o 
  -5  -8   4     4892.92     4606.50     64.77 o 
  -4  -8   4     3560.66     3202.14     58.55 o 
  -3  -8   4      259.70      260.20     10.57 o 
  -2  -8   4      585.88      537.07     13.55 o 
  -1  -8   4       46.19       30.01      5.57 o 
   0  -8   4     2752.88     2761.33     47.59 o 
   1  -8   4      775.06      776.49     19.52 o 
   2  -8   4       40.04       33.57      6.98 o 
   3  -8   4      142.38      158.24     18.93 o 
   4  -8   4      173.15      188.66     20.11 o 
   5  -8   4      452.40      468.03     22.54 o 
 -13  -7   4        8.45        8.04      8.58 o 
 -12  -7   4      190.20      192.38     14.75 o 
 -11  -7   4      837.17      855.50     25.36 o 
 -10  -7   4     2703.10     2717.94     53.79 o 
  -9  -7   4     5293.87     5492.34     94.66 o 
  -8  -7   4     3301.11     3415.13     61.62 o 
  -7  -7   4     1769.15     1743.56     25.63 o 
  -6  -7   4       52.93       65.71      4.59 o 
  -5  -7   4     2334.38     2243.03     34.50 o 
  -4  -7   4     1896.88     1634.62     33.11 o 
  -3  -7   4      476.41      494.23     14.33 o 
  -2  -7   4      278.96      260.49     10.13 o 
  -1  -7   4       26.16       60.97      6.84 o 
   0  -7   4     1843.95     1859.58     33.08 o 
   1  -7   4     6127.74     6164.56     98.60 o 
   2  -7   4      164.33      202.03     13.92 o 
   3  -7   4     1351.89     1323.76     23.39 o 
   4  -7   4      780.12      788.04     19.59 o 
   5  -7   4     1166.51     1194.49     34.41 o 
   6  -7   4     1743.64     1712.24     59.79 o 
 -13  -6   4      347.62      344.50     18.80 o 
 -12  -6   4       16.99       13.88      7.69 o 
 -11  -6   4      297.27      302.67     15.36 o 
 -10  -6   4     1960.70     2005.67     42.79 o 
  -9  -6   4     4266.32     4496.72     79.54 o 
  -8  -6   4     2852.63     2887.17     53.48 o 
  -7  -6   4     2479.72     2355.94     62.99 o 
  -6  -6   4     1318.00     1239.50     18.90 o 
  -5  -6   4     1464.66     1445.16     35.78 o 
  -4  -6   4     2936.90     2812.73     40.72 o 
  -3  -6   4     1583.56     1585.54     31.55 o 
  -2  -6   4      800.68      750.34     22.43 o 
  -1  -6   4      776.43      690.77     19.77 o 
   0  -6   4     1232.67     1223.73     22.30 o 
   1  -6   4     7689.72     7640.52    164.82 o 
   2  -6   4     2568.36     2546.59     36.54 o 
   3  -6   4     1284.19     1215.00     21.20 o 
   4  -6   4       89.43      104.61      7.86 o 
   5  -6   4      154.72      157.08     12.62 o 
   6  -6   4      596.71      640.18     27.90 o 
   7  -6   4      284.28      314.31     25.53 o 
 -13  -5   4     2335.16     2512.81     55.59 o 
 -12  -5   4      895.68      939.22     28.27 o 
 -11  -5   4      390.53      424.82     21.13 o 
 -10  -5   4      333.83      362.33     15.92 o 
  -9  -5   4     5484.48     5705.19    142.06 o 
  -8  -5   4     1483.42     1552.84     33.14 o 
  -7  -5   4      709.87      716.16     22.80 o 
  -6  -5   4      534.97      516.43     14.79 o 
  -5  -5   4       53.68       73.47      5.66 o 
  -4  -5   4     4333.63     4128.64     48.92 o 
  -3  -5   4     2855.81     2738.68     49.06 o 
  -2  -5   4      861.37      883.98     19.66 o 
  -1  -5   4     2444.04     2396.92     43.63 o 
   0  -5   4     1307.36     1187.98     24.66 o 
   1  -5   4     4561.83     4510.40    108.33 o 
   2  -5   4     2257.56     2332.64     36.94 o 
   3  -5   4     2644.69     2709.91     43.15 o 
   4  -5   4      135.05      158.35     13.40 o 
   5  -5   4       13.75       34.14      5.78 o 
   6  -5   4      715.98      728.47     21.67 o 
   7  -5   4        1.99        4.67      5.24 o 
   8  -5   4       46.97       60.42      8.96 o 
 -13  -4   4     2156.13     2217.34     51.23 o 
 -12  -4   4     1086.85     1071.56     30.89 o 
 -11  -4   4      740.27      755.68     23.85 o 
 -10  -4   4      220.04      249.79     18.17 o 
  -9  -4   4     1167.11     1294.92     30.37 o 
  -8  -4   4     1702.72     1781.51     49.92 o 
  -7  -4   4       92.73      144.16      8.87 o 
  -6  -4   4     1114.76     1169.38     20.42 o 
  -5  -4   4        1.27       13.91      3.03 o 
  -4  -4   4     6137.35     6088.11     69.95 o 
  -3  -4   4     9167.82     8654.46    126.80 o 
  -2  -4   4    10151.67    10553.50    170.49 o 
  -1  -4   4     1452.74     1512.43     29.18 o 
   0  -4   4        1.88        8.79      2.83 o 
   1  -4   4      793.69      788.58     18.01 o 
   2  -4   4     3909.00     4037.76     68.80 o 
   3  -4   4      574.68      625.05     22.51 o 
   4  -4   4     1165.30     1167.79     22.31 o 
   5  -4   4      246.80      231.03     13.13 o 
   6  -4   4        2.74       24.13     10.09 o 
   7  -4   4      918.76      935.60     36.78 o 
   8  -4   4        2.67        6.15      5.44 o 
   9  -4   4        2.24        1.87     10.12 o 
 -13  -3   4      530.48      492.80     34.62 o 
 -12  -3   4     1194.43     1138.63     32.14 o 
 -11  -3   4      246.17      259.90     14.81 o 
 -10  -3   4      749.76      768.73     23.23 o 
  -9  -3   4       11.09       33.51      7.28 o 
  -8  -3   4     3349.49     3435.42     68.09 o 
  -7  -3   4     1275.58     1350.71     28.68 o 
  -6  -3   4       78.49       77.18      6.32 o 
  -5  -3   4      702.65      685.59     13.33 o 
  -4  -3   4      996.27      844.56     12.74 o 
  -3  -3   4     7555.37     7303.65    165.19 o 
  -2  -3   4     5126.64     4935.71    139.35 o 
  -1  -3   4     1819.52     1775.28     32.77 o 
   0  -3   4     1543.84     1685.77     31.35 o 
   1  -3   4      532.65      664.01     19.10 o 
   2  -3   4      489.98      500.58     12.66 o 
   3  -3   4       51.45       84.19      5.85 o 
   4  -3   4        2.35       13.11      3.68 o 
   5  -3   4      498.62      485.32     15.17 o 
   6  -3   4     1449.36     1485.03     37.23 o 
   7  -3   4      670.13      683.36     25.78 o 
   8  -3   4      721.26      719.55     22.58 o 
   9  -3   4        1.70       -6.39      7.81 o 
  10  -3   4      323.71      325.07     17.71 o 
 -12  -2   4      596.22      614.38     36.27 o 
 -11  -2   4        3.26       12.66     11.64 o 
 -10  -2   4      399.40      388.86     16.66 o 
  -9  -2   4      515.26      501.11     18.11 o 
  -8  -2   4     2348.11     2260.56     44.64 o 
  -7  -2   4     1288.67     1306.07     23.43 o 
  -6  -2   4      559.66      604.58     21.36 o 
  -5  -2   4       31.55       46.48      4.03 o 
  -4  -2   4      669.03      622.98     11.73 o 
  -3  -2   4     3760.25     3446.32     50.19 o 
  -2  -2   4     4292.61     4031.68     50.12 o 
  -1  -2   4      803.79      725.15     21.11 o 
   0  -2   4     6479.59     6207.03     81.90 o 
   1  -2   4     6023.00     6220.56     83.13 o 
   2  -2   4     1141.84     1260.51     24.16 o 
   3  -2   4       22.57       34.97      3.92 o 
   4  -2   4       46.08       73.63      5.76 o 
   5  -2   4      289.79      311.49     12.50 o 
   6  -2   4     1720.69     1765.87     42.72 o 
   7  -2   4       32.21       50.99     12.29 o 
   8  -2   4      114.96      135.40     17.27 o 
   9  -2   4      821.61      844.19     39.10 o 
  10  -2   4      247.58      213.94     24.18 o 
 -12  -1   4      400.08      425.65     32.03 o 
 -11  -1   4       15.80       22.57     12.46 o 
 -10  -1   4        1.26        2.14     10.16 o 
  -9  -1   4      278.41      290.83     22.45 o 
  -8  -1   4     2005.33     1971.40     60.53 o 
  -7  -1   4      757.02      823.19     17.00 o 
  -6  -1   4     1630.19     1637.99     27.15 o 
  -5  -1   4     3206.25     3133.73     88.24 o 
  -4  -1   4     2746.27     2874.03     40.22 o 
  -3  -1   4     3822.86     3684.26     64.82 o 
  -2  -1   4      872.89      814.11     13.07 o 
  -1  -1   4       57.07       50.40      4.04 o 
   0  -1   4     2456.55     2337.91     40.42 o 
   1  -1   4    11777.99    11817.19    137.94 o 
   2  -1   4      356.92      346.54      9.22 o 
   3  -1   4      946.66     1015.32     16.54 o 
   4  -1   4      140.62      162.48     13.51 o 
   5  -1   4      229.14      247.49     23.23 o 
   6  -1   4      972.61     1029.45     27.63 o 
   7  -1   4      333.39      356.06     14.41 o 
   8  -1   4      397.46      418.91     25.74 o 
   9  -1   4     1069.32     1040.98     43.17 o 
  10  -1   4     2147.16     2098.00     71.09 o 
  11  -1   4     1184.27     1271.90     54.07 o 
 -12   0   4      215.19      187.70     25.08 o 
 -11   0   4       51.82       56.74     16.08 o 
 -10   0   4       44.65       37.83     12.79 o 
  -9   0   4      210.56      205.55     20.44 o 
  -8   0   4      673.13      668.37     31.17 o 
  -7   0   4      730.55      724.85     19.82 o 
  -6   0   4     1924.63     1951.23     39.85 o 
  -5   0   4     3947.36     3918.72    125.18 o 
  -4   0   4    13069.48    12642.65    214.27 o 
  -3   0   4     3496.01     3410.16     57.73 o 
  -2   0   4       98.68      110.94      8.86 o 
  -1   0   4      960.17      970.19     18.25 o 
   0   0   4       40.79       32.48      5.94 o 
   1   0   4     7249.82     7026.66     78.29 o 
   2   0   4     3009.95     3077.98     77.84 o 
   3   0   4      531.46      615.15     13.84 o 
   4   0   4     1223.69     1320.57     25.86 o 
   5   0   4     2522.78     2612.90     79.25 o 
   6   0   4     5741.78     6214.86    103.26 o 
   7   0   4      695.96      739.32     20.63 o 
   8   0   4      379.33      405.24     15.99 o 
   9   0   4      324.57      375.04     17.91 o 
  10   0   4     1452.36     1447.23     54.69 o 
  11   0   4     3396.15     3262.84     99.71 o 
 -11   1   4      188.24      168.38     22.98 o 
 -10   1   4      151.12      146.79     20.44 o 
  -9   1   4     1304.63     1247.15     48.31 o 
  -8   1   4        1.94       27.92     11.35 o 
  -7   1   4     1340.35     1295.69     30.57 o 
  -6   1   4      182.69      180.93      9.98 o 
  -5   1   4      436.73      425.63     13.97 o 
  -4   1   4     2872.65     2563.49     49.22 o 
  -3   1   4     4245.10     3895.33     82.54 o 
  -2   1   4     1139.74     1035.96     31.41 o 
  -1   1   4      181.14      163.26      8.51 o 
   0   1   4       91.70      105.40      4.30 o 
   1   1   4     2444.54     2344.65     48.60 o 
   2   1   4      759.56      722.40     14.26 o 
   3   1   4      726.05      855.95     20.93 o 
   4   1   4      897.07      982.52     20.59 o 
   5   1   4     3118.75     3230.24     56.23 o 
   6   1   4    10813.91    11420.39    181.64 o 
   7   1   4     4349.34     4673.19     81.09 o 
   8   1   4       13.23       45.86      7.30 o 
   9   1   4      163.73      173.85     11.76 o 
  10   1   4      328.45      348.77     16.41 o 
  11   1   4     2385.76     2327.69     52.28 o 
  12   1   4     1400.49     1324.41     55.92 o 
 -11   2   4      111.76      111.55     20.23 o 
 -10   2   4      179.58      163.03     21.30 o 
  -9   2   4     1603.14     1526.59     56.21 o 
  -8   2   4     2291.14     2256.43     70.97 o 
  -7   2   4      483.77      472.51     17.14 o 
  -6   2   4       31.38       32.64      5.99 o 
  -5   2   4      207.61      219.27     10.59 o 
  -4   2   4     5122.59     5153.63     77.41 o 
  -3   2   4     8854.74     8682.09    160.52 o 
  -2   2   4     5735.69     5730.18    139.64 o 
  -1   2   4      633.46      642.97     22.46 o 
   0   2   4     1885.04     1787.10     45.36 o 
   1   2   4     9520.25     9231.19    154.81 o 
   2   2   4     1281.62     1260.54     35.77 o 
   3   2   4     1778.52     2217.56     32.40 o 
   4   2   4     1466.00     1572.89     24.79 o 
   5   2   4     6644.36     7597.02    122.28 o 
   6   2   4     6820.71     7326.67    119.68 o 
   7   2   4    12841.93    13261.29    210.98 o 
   8   2   4      551.17      569.94     18.48 o 
   9   2   4      145.18      147.88     11.07 o 
  10   2   4     1083.05     1068.22     44.82 o 
  11   2   4      493.30      467.12     19.84 o 
  12   2   4     1358.34     1339.16     44.86 o 
 -10   3   4       54.46       66.98     16.41 o 
  -9   3   4      771.02      792.18     39.19 o 
  -8   3   4     2065.10     1999.49     66.49 o 
  -7   3   4     3666.60     3602.88     73.64 o 
  -6   3   4      831.26      832.71     23.62 o 
  -5   3   4       75.64       72.47     11.11 o 
  -4   3   4      157.10      149.72      8.02 o 
  -3   3   4     3933.72     3914.97     77.37 o 
  -2   3   4      497.99      435.74     15.14 o 
  -1   3   4      329.51      321.23      7.79 o 
   0   3   4       21.48       38.68      3.98 o 
   1   3   4    11255.46    11373.58    204.40 o 
   2   3   4    33328.10    34752.91    488.41 o 
   3   3   4     5898.75     6179.81     89.26 o 
   4   3   4      263.40      275.48     15.05 o 
   5   3   4       16.86       19.55      3.29 o 
   6   3   4     8360.65     8901.36    143.47 o 
   7   3   4     5372.47     5465.26     92.87 o 
   8   3   4     4520.39     4445.56     78.86 o 
   9   3   4      272.80      292.75     14.33 o 
  10   3   4      500.94      492.29     18.82 o 
  11   3   4      276.16      285.20     16.32 o 
  12   3   4      473.48      443.01     20.47 o 
  13   3   4      216.57      195.42     16.73 o 
  -9   4   4      261.44      238.44     25.58 o 
  -8   4   4     2695.36     2425.63     77.59 o 
  -7   4   4     2668.74     2589.61     79.03 o 
  -6   4   4      458.36      478.95     15.92 o 
  -5   4   4      452.96      452.98     16.02 o 
  -4   4   4      482.39      492.68     14.34 o 
  -3   4   4     4065.62     3886.58     78.19 o 
  -2   4   4     1916.91     1916.65     42.61 o 
  -1   4   4      649.36      596.45     18.28 o 
   0   4   4      251.73      203.96     10.66 o 
   1   4   4     4222.59     3848.52    219.28 o 
   2   4   4    23288.15    23432.39    420.67 o 
   3   4   4     8249.81     7908.46    113.69 o 
   4   4   4     2241.54     2316.02     36.77 o 
   5   4   4     1965.54     2119.03     32.69 o 
   6   4   4       94.63      120.40     10.49 o 
   7   4   4     4593.68     4706.15     81.31 o 
   8   4   4     1723.23     1599.73     52.30 o 
   9   4   4      538.15      531.43     18.69 o 
  10   4   4        0.85       11.56      6.68 o 
  11   4   4      151.19      123.24     12.09 o 
  12   4   4      826.65      773.62     37.01 o 
  13   4   4      264.06      258.91     17.77 o 
  -9   5   4       53.06       36.18     15.62 o 
  -8   5   4     1106.79      984.53     45.02 o 
  -7   5   4      572.12      526.76     31.00 o 
  -6   5   4      297.20      260.92     12.99 o 
  -5   5   4      634.93      620.94     17.82 o 
  -4   5   4       66.02       96.05      9.90 o 
  -3   5   4     4781.92     4779.19     95.48 o 
  -2   5   4     7580.75     7465.24    142.25 o 
  -1   5   4      129.50      134.59     10.28 o 
   0   5   4     1748.30     1661.79     38.11 o 
   1   5   4     3778.01     3581.12     71.56 o 
   2   5   4     9519.41     9487.70    175.40 o 
   3   5   4    23273.32    24144.31    464.96 o 
   4   5   4    11550.62    12055.54    171.95 o 
   5   5   4       17.96       18.81      3.02 o 
   6   5   4      499.00      530.64     22.61 o 
   7   5   4     2108.91     2040.37     40.74 o 
   8   5   4     2312.02     2281.73     45.65 o 
   9   5   4        5.46       15.80      6.44 o 
  10   5   4        5.72       -5.20      5.81 o 
  11   5   4      200.40      170.76     13.96 o 
  12   5   4      714.17      636.69     23.96 o 
  13   5   4     1826.09     1706.16     64.12 o 
  -8   6   4      948.38      853.94     43.42 o 
  -7   6   4     1028.41      968.08     44.12 o 
  -6   6   4      279.50      255.14     23.76 o 
  -5   6   4       37.74       26.53      6.48 o 
  -4   6   4       11.01        4.78      7.12 o 
  -3   6   4     5092.91     4934.66     99.91 o 
  -2   6   4     7664.85     7193.83    139.07 o 
  -1   6   4     5151.66     5144.67    102.31 o 
   0   6   4        5.69       14.84      5.99 o 
   1   6   4       93.18      106.01     15.77 o 
   2   6   4     2875.29     2833.83     59.30 o 
   3   6   4     5210.64     5097.96    124.79 o 
   4   6   4     3274.26     3194.55     64.31 o 
   5   6   4      780.31      687.43     15.40 o 
   6   6   4      533.67      573.60     11.84 o 
   7   6   4      910.00      907.18     16.05 o 
   8   6   4     1059.66      954.11     24.94 o 
   9   6   4      345.29      335.38     15.02 o 
  10   6   4        6.76        1.69      6.13 o 
  11   6   4        7.63       -4.90      6.80 o 
  12   6   4      106.92       99.09     12.65 o 
  13   6   4     2491.46     2370.18     92.41 o 
  -7   7   4     1369.30     1232.51     52.59 o 
  -6   7   4      278.32      266.77     14.68 o 
  -5   7   4      245.85      232.59     13.19 o 
  -4   7   4      199.20      198.95     15.38 o 
  -3   7   4     1107.57     1024.25     31.53 o 
  -2   7   4     5930.78     5662.83    113.87 o 
  -1   7   4     2937.80     2782.13     62.09 o 
   0   7   4     5040.85     4973.51    100.49 o 
   1   7   4     1942.53     2010.14     46.82 o 
   2   7   4      806.56      848.87     30.06 o 
   3   7   4     1348.06     1328.69     33.26 o 
   4   7   4      277.99      230.55     12.36 o 
   5   7   4      511.07      539.64     17.66 o 
   6   7   4      315.72      296.06     10.29 o 
   7   7   4       33.14       37.57      4.38 o 
   8   7   4     3292.85     3239.53     61.01 o 
   9   7   4     2827.25     2609.10     52.53 o 
  10   7   4      671.06      653.31     21.95 o 
  11   7   4      155.03      153.42     19.94 o 
  12   7   4        6.16       11.65      8.49 o 
  13   7   4     1297.27     1251.29     36.38 o 
  -6   8   4     1553.40     1558.62     60.48 o 
  -5   8   4      197.57      188.33     13.34 o 
  -4   8   4       10.00       20.38     17.56 o 
  -3   8   4      468.24      480.15     22.20 o 
  -2   8   4     2123.93     2003.03     58.35 o 
  -1   8   4     4656.13     4464.35    186.70 o 
   0   8   4     2328.07     2278.03     73.38 o 
   1   8   4     4814.47     4650.75    198.23 o 
   2   8   4      806.02      802.95     25.91 o 
   3   8   4      385.43      424.13     19.33 o 
   4   8   4      639.93      622.33     21.12 o 
   5   8   4       19.49       21.58      6.61 o 
   6   8   4      210.82      225.63     12.79 o 
   7   8   4       16.74       18.33      8.29 o 
   8   8   4     3744.84     3685.39     50.25 o 
   9   8   4     5229.68     4952.32    114.70 o 
  10   8   4     2954.02     2767.80     56.66 o 
  11   8   4      551.33      547.43     21.13 o 
  12   8   4       31.40       35.94      9.66 o 
  13   8   4      405.43      389.11     20.55 o 
  -5   9   4     1687.49     1659.23     38.03 o 
  -4   9   4     1363.50     1339.93     32.29 o 
  -3   9   4      532.52      565.57     25.09 o 
  -2   9   4      328.37      309.86     19.17 o 
  -1   9   4      365.68      362.79     20.12 o 
   0   9   4     1180.90     1143.57     35.00 o 
   1   9   4      637.62      602.91     23.86 o 
   2   9   4     2980.05     2932.46     66.29 o 
   3   9   4       22.91       35.80      8.83 o 
   4   9   4     3377.05     3534.37     79.93 o 
   5   9   4     1910.71     1982.52     47.34 o 
   6   9   4       52.92       44.03      8.41 o 
   7   9   4      100.81       98.45      9.99 o 
   8   9   4     1489.57     1453.68     25.05 o 
   9   9   4     3474.88     3223.36     63.43 o 
  10   9   4     3096.32     2840.22     58.55 o 
  11   9   4     3176.28     2921.02     60.93 o 
  12   9   4      375.27      340.83     26.01 o 
  13   9   4       11.11       30.46      9.51 o 
  -4  10   4     1158.22     1134.44     30.71 o 
  -3  10   4     1431.96     1458.68     44.28 o 
  -2  10   4      170.10      198.89     17.42 o 
  -1  10   4      289.27      319.36     20.05 o 
   0  10   4       15.47       -2.09      8.90 o 
   1  10   4       87.99       90.28     12.44 o 
   2  10   4       61.45       52.85     10.64 o 
   3  10   4       17.40        7.34      9.20 o 
   4  10   4     2648.69     2731.18     63.65 o 
   5  10   4     4581.32     4698.88     97.67 o 
   6  10   4     2619.48     2555.99     58.60 o 
   7  10   4     1102.23     1110.20     31.88 o 
   8  10   4       17.12       29.13      6.50 o 
   9  10   4      310.37      381.89     22.45 o 
  10  10   4     2025.42     1956.35     61.43 o 
  11  10   4     1069.09     1038.12     31.27 o 
  12  10   4      485.12      470.19     21.57 o 
  13  10   4        0.37       17.50      9.25 o 
  -2  11   4      970.14      989.18     36.07 o 
  -1  11   4      180.82      223.24     23.21 o 
   0  11   4     1000.24      985.65     35.49 o 
   1  11   4      544.06      534.80     25.55 o 
   2  11   4      236.59      202.02     17.60 o 
   3  11   4       14.43        6.64     12.58 o 
   4  11   4     1253.12     1244.90     38.08 o 
   5  11   4     3828.01     4024.42     87.76 o 
   6  11   4     4606.71     4866.59    101.64 o 
   7  11   4     2465.69     2608.70     60.64 o 
   8  11   4      183.75      236.15     13.31 o 
   9  11   4      714.37      707.02     36.06 o 
  10  11   4     1519.95     1410.13     37.40 o 
  11  11   4       63.37       47.33     10.47 o 
  12  11   4       64.87       43.08     11.13 o 
  -1  12   4       21.46       53.18     19.04 o 
   0  12   4      807.56      891.04     34.91 o 
   1  12   4     1174.40     1216.73     40.99 o 
   2  12   4     1033.23     1049.78     36.95 o 
   3  12   4       83.13       74.97     13.72 o 
   4  12   4      269.46      318.73     21.83 o 
   5  12   4     2256.55     2470.33     61.73 o 
   6  12   4     1130.92     1198.97     37.67 o 
   7  12   4     2098.19     2248.76     55.96 o 
   8  12   4     1717.02     1874.25     48.17 o 
   9  12   4       60.10      120.56     19.98 o 
  10  12   4      174.80      195.10     23.40 o 
  11  12   4        8.91       24.38     13.73 o 
  12  12   4        1.83      -12.54      8.36 o 
   1  13   4      865.31      896.38     36.15 o 
   2  13   4     1248.77     1309.09     43.74 o 
   3  13   4     1011.37     1099.74     39.09 o 
   4  13   4       74.93       87.73     14.57 o 
   5  13   4     1042.34     1165.77     38.95 o 
   6  13   4       29.83       39.64     11.30 o 
   7  13   4      190.51      215.85     17.92 o 
   8  13   4      447.86      487.94     23.49 o 
   9  13   4      260.54      310.93     28.54 o 
  10  13   4       29.32       53.78     16.69 o 
  11  13   4      201.02      178.12     24.79 o 
   4  14   4      720.91      829.61     34.75 o 
   5  14   4      106.61      162.13     17.79 o 
   6  14   4       52.68       81.21     15.30 o 
   7  14   4        8.17       -6.78      9.83 o 
   8  14   4      100.67      107.53     14.80 o 
   9  14   4      110.20      130.96     23.48 o 
  -8 -13   5      603.70      624.71     39.88 o 
  -7 -13   5     1624.01     1626.63     69.24 o 
  -6 -13   5      792.49      836.26     47.04 o 
  -5 -13   5      419.78      467.31     35.40 o 
 -10 -12   5      402.61      414.96     27.47 o 
  -9 -12   5      116.32      122.45     14.43 o 
  -8 -12   5       37.98       22.78     13.53 o 
  -7 -12   5      395.47      350.53     29.85 o 
  -6 -12   5      757.23      761.55     42.89 o 
  -5 -12   5      873.38      915.99     47.53 o 
  -4 -12   5      928.22      846.50     46.59 o 
  -3 -12   5      431.29      385.81     31.91 o 
  -2 -12   5      178.96      209.25     26.93 o 
  -1 -12   5      161.54      118.09     24.10 o 
 -11 -11   5      102.71      105.10     17.48 o 
 -10 -11   5      784.89      828.03     38.36 o 
  -9 -11   5      201.60      202.92     19.00 o 
  -8 -11   5       45.86       39.17      6.90 o 
  -7 -11   5        3.02       -7.43      5.14 o 
  -6 -11   5        9.44        5.63      5.70 o 
  -5 -11   5     1124.28     1087.82     50.74 o 
  -4 -11   5     1875.90     1614.58     65.62 o 
  -3 -11   5       91.86       86.64     18.01 o 
  -2 -11   5       66.35       62.79     17.02 o 
  -1 -11   5      627.06      671.17     41.12 o 
   0 -11   5       15.04       38.03     17.02 o 
   1 -11   5      181.36      189.80     27.67 o 
 -12 -10   5      112.76      121.22     18.54 o 
 -11 -10   5      136.12      139.43     19.04 o 
 -10 -10   5      904.94     1020.14     43.17 o 
  -9 -10   5     1553.46     1574.75     40.47 o 
  -8 -10   5      220.46      225.74     11.44 o 
  -7 -10   5      118.17      101.50      9.83 o 
  -6 -10   5     1205.01     1149.95     29.13 o 
  -5 -10   5       26.68       56.96      6.83 o 
  -4 -10   5     1094.55     1046.32     29.48 o 
  -3 -10   5      272.98      270.29     14.12 o 
  -2 -10   5      212.70      173.11     22.49 o 
  -1 -10   5      380.89      304.03     26.97 o 
   0 -10   5      217.57      150.99     22.12 o 
   1 -10   5      246.10      272.69     27.47 o 
   2 -10   5      579.93      576.27     39.39 o 
 -12  -9   5       35.37       30.35     12.66 o 
 -11  -9   5       95.34      103.51     14.47 o 
 -10  -9   5       94.27       84.03     10.04 o 
  -9  -9   5     1603.14     1635.45     30.24 o 
  -8  -9   5     1609.32     1596.91     25.22 o 
  -7  -9   5      369.53      338.05     14.72 o 
  -6  -9   5     1129.82     1046.78     26.69 o 
  -5  -9   5     1903.74     1811.75     38.59 o 
  -4  -9   5       55.90       38.59      8.96 o 
  -3  -9   5     1239.90     1155.83     27.28 o 
  -2  -9   5      457.74      447.90     13.48 o 
  -1  -9   5       18.55       18.80      5.48 o 
   0  -9   5       15.10       13.61     11.88 o 
   1  -9   5     1280.25     1256.20     55.80 o 
   2  -9   5      604.08      631.12     38.12 o 
   3  -9   5      600.16      609.70     39.19 o 
   4  -9   5      370.44      412.82     34.70 o 
 -13  -8   5      138.51      117.82     13.78 o 
 -12  -8   5       57.46       52.32      9.74 o 
 -11  -8   5      724.38      744.37     23.24 o 
 -10  -8   5     1153.52     1196.77     25.17 o 
  -9  -8   5      592.89      599.93     22.61 o 
  -8  -8   5      891.57      876.03     19.20 o 
  -7  -8   5     2887.74     2953.04     54.40 o 
  -6  -8   5     1004.18      921.22     18.86 o 
  -5  -8   5      749.18      707.88     15.57 o 
  -4  -8   5      236.53      224.53     10.81 o 
  -3  -8   5     1659.43     1505.72     32.27 o 
  -2  -8   5      607.79      567.65     16.66 o 
  -1  -8   5      763.09      726.53     21.98 o 
   0  -8   5        5.01        9.08      6.87 o 
   1  -8   5      881.64      878.43     19.84 o 
   2  -8   5     1884.97     1817.96     33.43 o 
   3  -8   5      517.44      517.43     33.35 o 
   4  -8   5      853.32      889.63     46.87 o 
   5  -8   5      778.69      898.22     47.86 o 
 -13  -7   5     1065.86     1127.48     33.00 o 
 -12  -7   5      260.10      251.43     15.06 o 
 -11  -7   5      413.44      443.92     17.74 o 
 -10  -7   5      841.44      859.82     24.34 o 
  -9  -7   5       81.06      101.11      9.70 o 
  -8  -7   5      550.17      549.06     12.68 o 
  -7  -7   5     1756.73     1734.76     25.38 o 
  -6  -7   5     1151.15     1117.75     17.80 o 
  -5  -7   5      599.60      586.80     13.40 o 
  -4  -7   5      115.43      130.32      8.19 o 
  -3  -7   5       43.36       44.02      6.87 o 
  -2  -7   5       98.15       95.31     13.26 o 
  -1  -7   5     1033.94      988.68     23.02 o 
   0  -7   5     1081.86     1120.70     25.48 o 
   1  -7   5      195.97      232.81      9.99 o 
   2  -7   5     1431.05     1436.67     27.33 o 
   3  -7   5     2377.35     2285.18     39.67 o 
   4  -7   5      465.76      472.86     14.96 o 
   5  -7   5     1018.82     1007.02     57.81 o 
   6  -7   5      792.95      806.57     38.49 o 
 -13  -6   5      417.28      415.10     20.38 o 
 -12  -6   5     1170.48     1188.97     32.21 o 
 -11  -6   5      562.85      574.89     20.13 o 
 -10  -6   5     1043.28     1109.58     28.27 o 
  -9  -6   5     1387.59     1457.21     32.83 o 
  -8  -6   5        1.12       -7.28      4.85 o 
  -7  -6   5      597.50      590.60     12.22 o 
  -6  -6   5     1373.71     1375.50     20.42 o 
  -5  -6   5     1945.82     1902.19     25.59 o 
  -4  -6   5        5.06        5.46      2.75 o 
  -3  -6   5     3361.28     3223.39     58.11 o 
  -2  -6   5     2014.43     1896.60     37.08 o 
  -1  -6   5     2077.78     2067.59     39.74 o 
   0  -6   5     2758.39     2758.99     50.76 o 
   1  -6   5     1091.26     1141.19     24.87 o 
   2  -6   5      314.37      357.12     13.01 o 
   3  -6   5     2568.41     2637.18     43.51 o 
   4  -6   5      350.09      336.08     12.39 o 
   5  -6   5      469.12      471.40     14.96 o 
   6  -6   5      674.65      683.54     31.31 o 
   7  -6   5       57.17       57.15     15.62 o 
 -13  -5   5       45.67       57.60     11.57 o 
 -12  -5   5      901.49      904.57     27.58 o 
 -11  -5   5      759.59      762.35     23.78 o 
 -10  -5   5     2151.68     2140.50     44.62 o 
  -9  -5   5     1078.11     1105.06     27.34 o 
  -8  -5   5        3.21       -5.55      4.95 o 
  -7  -5   5      223.06      246.50      8.92 o 
  -6  -5   5       21.43       26.17      3.35 o 
  -5  -5   5     1695.32     1796.10     30.17 o 
  -4  -5   5     1484.34     1553.43     20.90 o 
  -3  -5   5      822.99      752.84     21.60 o 
  -2  -5   5     8450.80     8058.99    133.10 o 
  -1  -5   5      948.52      915.14     20.79 o 
   0  -5   5     2832.03     2784.79     50.56 o 
   1  -5   5     6302.43     6246.13    103.52 o 
   2  -5   5     1880.45     1900.60     36.88 o 
   3  -5   5       72.36       80.40     12.54 o 
   4  -5   5      449.14      478.62     13.78 o 
   5  -5   5     1439.86     1469.11     28.40 o 
   6  -5   5      659.64      627.40     20.23 o 
   7  -5   5       77.16       75.70     12.83 o 
   8  -5   5        0.74        6.35      6.35 o 
 -13  -4   5       77.07       69.24     18.50 o 
 -12  -4   5        1.38        4.94      7.31 o 
 -11  -4   5      406.06      404.91     17.40 o 
 -10  -4   5     1761.52     1769.16     39.02 o 
  -9  -4   5      896.91      914.44     24.38 o 
  -8  -4   5      430.70      408.34     24.49 o 
  -7  -4   5      676.30      670.65     17.66 o 
  -6  -4   5      209.98      266.49      8.48 o 
  -5  -4   5      156.57      141.54      5.26 o 
  -4  -4   5     5376.96     5195.35     60.36 o 
  -3  -4   5      599.67      598.26     15.50 o 
  -2  -4   5     4544.28     4642.84    115.13 o 
  -1  -4   5     2078.29     1897.89     35.91 o 
   0  -4   5     5173.37     5345.43     90.02 o 
   1  -4   5     4506.47     4515.47     62.53 o 
   2  -4   5     5086.70     5313.39     89.01 o 
   3  -4   5     2040.17     2068.38     39.48 o 
   4  -4   5      129.19      184.62     10.96 o 
   5  -4   5        3.67       24.51      6.94 o 
   6  -4   5     1362.26     1361.38     31.92 o 
   7  -4   5      109.74      106.80     15.09 o 
   8  -4   5      157.32      160.38     12.33 o 
   9  -4   5      305.84      325.16     17.07 o 
 -13  -3   5        5.39        7.36     14.93 o 
 -12  -3   5      253.58      297.49     26.03 o 
 -11  -3   5      428.06      437.23     18.52 o 
 -10  -3   5      994.95      995.61     26.87 o 
  -9  -3   5      883.42      896.62     24.31 o 
  -8  -3   5      522.47      534.95     17.23 o 
  -7  -3   5      838.39      860.23     21.07 o 
  -6  -3   5     1701.97     1727.91     31.62 o 
  -5  -3   5     1842.62     1936.63     29.13 o 
  -4  -3   5     8366.84     8215.52     93.00 o 
  -3  -3   5    11665.44    11507.25    128.20 o 
  -2  -3   5     1967.28     1986.09     36.67 o 
  -1  -3   5      387.34      393.36     11.31 o 
   0  -3   5     3310.16     3486.18     48.25 o 
   1  -3   5     8329.75     8640.61    114.43 o 
   2  -3   5     3279.51     3397.59     80.37 o 
   3  -3   5      117.64      129.25      7.25 o 
   4  -3   5        0.43        5.02      3.29 o 
   5  -3   5       77.87       97.22      7.94 o 
   6  -3   5     4826.19     5019.31     99.31 o 
   7  -3   5     1305.55     1300.88     31.57 o 
   8  -3   5       25.30       44.93     10.94 o 
   9  -3   5     1094.71     1111.47     40.67 o 
 -12  -2   5       33.60       16.04     13.65 o 
 -11  -2   5       32.54       26.32     12.01 o 
 -10  -2   5       61.66       60.61     13.40 o 
  -9  -2   5     2863.57     2837.93     54.90 o 
  -8  -2   5     4444.29     4372.55     76.76 o 
  -7  -2   5       35.63       58.81      8.77 o 
  -6  -2   5     1396.81     1418.54     28.68 o 
  -5  -2   5     1000.56      988.07     17.25 o 
  -4  -2   5    12820.63    13241.31    155.04 o 
  -3  -2   5     3737.77     3432.48     50.33 o 
  -2  -2   5     8972.38     8564.19    112.45 o 
  -1  -2   5     2494.73     2494.33     70.76 o 
   0  -2   5        7.51       37.01      5.39 o 
   1  -2   5     9521.29     9694.45    127.28 o 
   2  -2   5     5483.86     5380.70     88.53 o 
   3  -2   5       28.48       41.47      4.31 o 
   4  -2   5      270.79      296.28     10.57 o 
   5  -2   5      123.88      129.87      8.01 o 
   6  -2   5     3959.74     4041.44     61.40 o 
   7  -2   5     5199.22     5290.90     93.84 o 
   8  -2   5      783.74      827.55     24.53 o 
   9  -2   5      164.62      169.32     12.91 o 
  10  -2   5      582.78      596.97     54.58 o 
 -12  -1   5      104.76       89.84     19.37 o 
 -11  -1   5      176.67      161.35     20.64 o 
 -10  -1   5        1.36        5.84     10.03 o 
  -9  -1   5      588.45      594.48     29.98 o 
  -8  -1   5     1575.65     1576.50     51.07 o 
  -7  -1   5      915.37      859.74     22.71 o 
  -6  -1   5      426.52      435.33     25.29 o 
  -5  -1   5     1107.29     1145.86     24.74 o 
  -4  -1   5     7487.73     7255.28    164.80 o 
  -3  -1   5    14573.09    14320.23    186.21 o 
  -2  -1   5     7601.27     7223.16    147.58 o 
  -1  -1   5     4095.08     3946.02     90.73 o 
   0  -1   5     3699.20     3676.56     73.38 o 
   1  -1   5     4766.85     4816.32     54.74 o 
   2  -1   5     7658.40     7678.44     98.93 o 
   3  -1   5     4857.54     5473.89     90.52 o 
   4  -1   5     1317.37     1315.20     21.44 o 
   5  -1   5     1849.96     1905.92     50.00 o 
   6  -1   5     1993.49     1960.85     42.56 o 
   7  -1   5     8366.40     8400.84    146.17 o 
   8  -1   5     2501.53     2449.65     73.64 o 
   9  -1   5      648.01      607.52     32.65 o 
  10  -1   5      159.36      144.28     20.19 o 
  11  -1   5      632.25      668.95     38.82 o 
 -12   0   5      505.67      521.50     35.53 o 
 -11   0   5        0.43       -3.12     11.72 o 
 -10   0   5       77.92       71.87     15.46 o 
  -9   0   5     2334.82     2313.17     71.67 o 
  -8   0   5      902.25      906.77     36.60 o 
  -7   0   5     8300.99     8088.65    142.75 o 
  -6   0   5     3537.14     3415.26    114.58 o 
  -5   0   5      878.72      856.26     21.59 o 
  -4   0   5     1794.57     1869.36     30.43 o 
  -3   0   5    18779.90    19052.32    248.37 o 
  -2   0   5     5270.68     5251.27     69.98 o 
  -1   0   5       42.07       86.98      4.58 o 
   0   0   5      113.38      120.16      6.11 o 
   1   0   5        4.96       27.89      2.13 o 
   2   0   5     9097.86     8821.22    113.52 o 
   3   0   5     8542.80     8835.28    113.84 o 
   4   0   5        3.85       29.50      4.23 o 
   5   0   5     2776.80     2995.94     72.59 o 
   6   0   5     6091.02     6553.47    108.53 o 
   7   0   5     5390.49     5547.51     94.87 o 
   8   0   5     3630.14     3681.67     68.03 o 
   9   0   5     1097.41     1087.71     28.77 o 
  10   0   5        9.71       20.36     12.62 o 
  11   0   5      120.97      133.51     20.68 o 
 -11   1   5      948.06      959.78     46.01 o 
 -10   1   5      189.43      210.81     23.48 o 
  -9   1   5      316.00      313.20     23.93 o 
  -8   1   5     3710.93     3619.99    100.08 o 
  -7   1   5     8190.14     7911.75    140.73 o 
  -6   1   5     1646.99     1620.43     35.54 o 
  -5   1   5     3889.08     3945.76     81.78 o 
  -4   1   5      424.06      387.28     13.32 o 
  -3   1   5    10374.39    10514.68    142.73 o 
  -2   1   5     6226.54     6042.89     83.87 o 
  -1   1   5     1844.47     2020.38     35.00 o 
   0   1   5     4445.63     4322.50     96.69 o 
   1   1   5     6619.24     6826.99     89.71 o 
   2   1   5    19519.80    18979.72    301.35 o 
   3   1   5    17037.80    17625.29    223.92 o 
   4   1   5    13812.17    15055.71    233.70 o 
   5   1   5      174.92      224.25      9.63 o 
   6   1   5      932.06      955.97     22.90 o 
   7   1   5     3323.65     3343.00     60.90 o 
   8   1   5     1889.34     1927.94     40.58 o 
   9   1   5      253.86      272.37     13.91 o 
  10   1   5        9.62       15.34      8.20 o 
  11   1   5       17.64        8.94      7.38 o 
  12   1   5      141.10      163.49     24.14 o 
 -11   2   5      553.65      577.83     36.76 o 
 -10   2   5     1193.91     1192.96     50.58 o 
  -9   2   5      238.62      218.71     22.08 o 
  -8   2   5     3525.75     3340.18     95.39 o 
  -7   2   5     3293.17     3096.50     62.12 o 
  -6   2   5     1104.18     1130.14     28.05 o 
  -5   2   5       80.73       77.21      7.45 o 
  -4   2   5      896.60      869.57     21.82 o 
  -3   2   5       52.06       52.06      9.21 o 
  -2   2   5    11284.97    10957.75    148.50 o 
  -1   2   5     3618.14     3300.33     92.05 o 
   0   2   5      637.56      624.37     31.96 o 
   1   2   5     5945.64     6088.93     83.78 o 
   2   2   5     5994.39     5950.50    148.96 o 
   3   2   5    15130.73    15390.13    238.67 o 
   4   2   5     3776.89     3974.13     66.24 o 
   5   2   5     5125.45     5647.39     92.94 o 
   6   2   5      865.20      932.80     23.66 o 
   7   2   5      885.65      921.88     23.50 o 
   8   2   5     1942.61     1933.81     40.55 o 
   9   2   5      181.61      190.31     11.99 o 
  10   2   5      137.40      175.80     18.93 o 
  11   2   5      100.05      125.65     20.58 o 
  12   2   5       21.14       41.02     10.39 o 
 -10   3   5      778.30      784.49     41.24 o 
  -9   3   5     1324.21     1318.74     52.88 o 
  -8   3   5       39.31       43.30     13.45 o 
  -7   3   5     3244.56     2967.44     85.94 o 
  -6   3   5     3000.95     2875.92     58.48 o 
  -5   3   5       10.06       20.83      5.03 o 
  -4   3   5      243.29      275.30     10.54 o 
  -3   3   5     3201.07     3354.97     68.44 o 
  -2   3   5    16533.93    16681.73    236.49 o 
  -1   3   5    18059.09    18353.50    288.86 o 
   0   3   5     2026.77     1918.43     25.28 o 
   1   3   5      257.46      259.61      8.57 o 
   2   3   5     3453.62     3202.40     56.77 o 
   3   3   5    12920.85    12837.58    216.81 o 
   4   3   5     7936.09     8316.56    112.03 o 
   5   3   5       47.10       84.00      5.34 o 
   6   3   5     3425.59     3552.98     52.03 o 
   7   3   5        6.87       -5.51      5.55 o 
   8   3   5     1365.36     1388.95     31.88 o 
   9   3   5      436.84      434.41     16.91 o 
  10   3   5      410.11      420.40     17.57 o 
  11   3   5      311.36      303.25     16.14 o 
  12   3   5       49.44       27.46      9.39 o 
  -9   4   5      194.48      214.22     25.00 o 
  -8   4   5        1.70       11.76     12.21 o 
  -7   4   5     1755.74     1694.23     58.63 o 
  -6   4   5     4837.26     4674.85     75.12 o 
  -5   4   5      774.22      800.34     19.95 o 
  -4   4   5      165.29      202.34     12.80 o 
  -3   4   5     1461.33     1471.10     35.97 o 
  -2   4   5     6731.38     6595.31    126.03 o 
  -1   4   5     1906.15     1704.38     28.10 o 
   0   4   5     6817.63     6845.31    241.03 o 
   1   4   5     4210.57     4005.74     59.15 o 
   2   4   5      859.51      860.59     19.05 o 
   3   4   5     5736.49     5759.42     84.67 o 
   4   4   5     5201.21     5303.67     93.66 o 
   5   4   5      113.58      171.71      6.93 o 
   6   4   5      114.71      133.56      6.83 o 
   7   4   5      490.15      465.97     15.92 o 
   8   4   5      192.70      223.20     12.85 o 
   9   4   5     2422.04     2465.31     50.06 o 
  10   4   5      539.78      503.03     19.20 o 
  11   4   5      118.98      103.55     11.23 o 
  12   4   5      100.09       90.06     11.93 o 
  13   4   5       99.32      117.61     14.08 o 
  -9   5   5       87.41       76.40     18.38 o 
  -8   5   5       94.88       87.58     17.64 o 
  -7   5   5      869.09      742.67     36.84 o 
  -6   5   5     1853.91     1807.55     54.08 o 
  -5   5   5      908.53      917.79     29.34 o 
  -4   5   5     1110.91     1143.46     31.76 o 
  -3   5   5      128.02      118.38     10.75 o 
  -2   5   5     3813.31     3610.15     74.76 o 
  -1   5   5     4705.65     4178.62     84.12 o 
   0   5   5      950.39      834.63     41.73 o 
   1   5   5     3031.60     2722.13     86.08 o 
   2   5   5     1582.97     1357.63     22.94 o 
   3   5   5        4.04        1.81      4.77 o 
   4   5   5     1773.72     1754.96     30.05 o 
   5   5   5       13.16       55.94      4.24 o 
   6   5   5      240.09      262.48      8.72 o 
   7   5   5       14.41       16.91      3.73 o 
   8   5   5      695.81      673.25     20.41 o 
   9   5   5      562.46      529.67     18.92 o 
  10   5   5      755.53      704.87     22.79 o 
  11   5   5      315.69      325.50     16.71 o 
  12   5   5      772.81      685.57     25.03 o 
  13   5   5       10.91       38.44      9.93 o 
  -8   6   5       13.73        1.19     13.61 o 
  -7   6   5      756.57      711.18     37.83 o 
  -6   6   5     1098.41     1056.30     26.48 o 
  -5   6   5      404.35      390.55     15.47 o 
  -4   6   5     1293.23     1164.93     33.73 o 
  -3   6   5     1363.32     1341.15     36.31 o 
  -2   6   5      255.26      323.33     17.12 o 
  -1   6   5     5041.87     4973.99    157.05 o 
   0   6   5     1075.95     1004.21     30.39 o 
   1   6   5      988.44      978.78     60.71 o 
   2   6   5     1508.25     1439.92     34.84 o 
   3   6   5     2634.46     2681.10     56.56 o 
   4   6   5      144.35      136.83     11.04 o 
   5   6   5     1129.48     1129.99     22.06 o 
   6   6   5      153.36      166.48      6.86 o 
   7   6   5      383.39      376.71     12.39 o 
   8   6   5     1396.18     1354.86     31.63 o 
   9   6   5      910.04      867.23     24.80 o 
  10   6   5      672.83      674.12     22.39 o 
  11   6   5     1858.48     1663.46     40.07 o 
  12   6   5     2154.85     1948.64     46.36 o 
  13   6   5      530.43      525.79     23.49 o 
  -7   7   5       41.80       -2.71     13.90 o 
  -6   7   5     1438.03     1373.76     32.46 o 
  -5   7   5     1352.12     1270.22     35.74 o 
  -4   7   5      705.70      617.42     24.92 o 
  -3   7   5     1836.70     1767.38     45.60 o 
  -2   7   5     2689.28     2616.24     60.35 o 
  -1   7   5      169.13      192.77     15.09 o 
   0   7   5      314.21      283.83     15.93 o 
   1   7   5       55.67       68.73      8.64 o 
   2   7   5      151.62      161.27     11.70 o 
   3   7   5      658.47      619.82     20.60 o 
   4   7   5      202.67      174.94     12.26 o 
   5   7   5      144.23      113.08      9.45 o 
   6   7   5      732.55      681.92     16.31 o 
   7   7   5     3652.54     3567.52     48.18 o 
   8   7   5        7.92       46.64      7.46 o 
   9   7   5       72.14      109.37     10.44 o 
  10   7   5      795.40      719.89     23.41 o 
  11   7   5      572.08      553.50     21.46 o 
  12   7   5     2025.62     1860.06     44.95 o 
  13   7   5     2178.21     2053.77     49.84 o 
  -6   8   5       46.05       69.90     17.80 o 
  -5   8   5      333.77      288.52     16.87 o 
  -4   8   5        4.95        7.96      9.62 o 
  -3   8   5      400.57      364.75     20.37 o 
  -2   8   5      529.69      523.11     32.26 o 
  -1   8   5     1756.30     1688.79     44.65 o 
   0   8   5       96.99       89.64     11.30 o 
   1   8   5      222.49      216.68     23.36 o 
   2   8   5      212.39      186.42     13.13 o 
   3   8   5      271.65      243.55     16.28 o 
   4   8   5      185.14      153.31     12.32 o 
   5   8   5      631.20      545.28     19.90 o 
   6   8   5     1550.12     1482.31     36.33 o 
   7   8   5     4139.22     3912.00     63.15 o 
   8   8   5     7389.52     6971.03    207.57 o 
   9   8   5     1290.53     1297.55     32.74 o 
  10   8   5      667.66      637.19     22.28 o 
  11   8   5      103.16      103.55     11.64 o 
  12   8   5      330.37      293.48     17.50 o 
  13   8   5      851.61      729.56     55.76 o 
  -5   9   5       21.82       28.48      9.36 o 
  -4   9   5      106.44      103.52     14.34 o 
  -3   9   5      276.55      266.52     19.16 o 
  -2   9   5      624.89      635.03     26.37 o 
  -1   9   5      306.79      278.17     18.22 o 
   0   9   5       15.31        5.97     10.75 o 
   1   9   5      107.55       92.08     11.97 o 
   2   9   5     1742.27     1770.44     45.73 o 
   3   9   5     1321.26     1344.60     63.69 o 
   4   9   5     1022.28     1014.18     31.17 o 
   5   9   5     1363.92     1375.32     60.24 o 
   6   9   5      591.72      593.49     21.81 o 
   7   9   5     1517.58     1508.29     37.78 o 
   8   9   5     4614.88     4507.03     83.18 o 
   9   9   5     1927.92     1823.62     41.95 o 
  10   9   5       10.50       30.75      8.10 o 
  11   9   5       62.87       69.56     10.25 o 
  12   9   5       41.36       34.19      9.64 o 
  13   9   5       88.97       76.50     12.29 o 
  -4  10   5       51.65       83.99     11.24 o 
  -3  10   5      235.05      248.31     19.72 o 
  -2  10   5     1269.30     1294.89     40.56 o 
  -1  10   5      237.45      224.90     17.92 o 
   0  10   5      177.25      143.10     15.09 o 
   1  10   5       25.49       14.82     10.94 o 
   2  10   5      824.42      843.16     29.95 o 
   3  10   5     5557.79     5812.74    119.15 o 
   4  10   5     2307.94     2321.87     64.16 o 
   5  10   5       18.99       36.23     10.33 o 
   6  10   5      533.13      563.46     22.59 o 
   7  10   5      776.57      820.57     26.63 o 
   8  10   5     1468.98     1509.79     45.99 o 
   9  10   5     1914.88     1796.34     42.48 o 
  10  10   5     1686.10     1598.34     43.69 o 
  11  10   5       18.40       19.08      8.22 o 
  12  10   5        7.64        2.04      8.28 o 
  13  10   5      195.01      197.32     34.62 o 
  -2  11   5      936.85      898.12     34.80 o 
  -1  11   5      835.71      856.31     41.76 o 
   0  11   5        1.41        4.19     10.67 o 
   1  11   5      129.44      116.51     14.99 o 
   2  11   5        3.46      -17.67     15.07 o 
   3  11   5     1197.29     1288.58     60.98 o 
   4  11   5     3642.32     3903.51     86.52 o 
   5  11   5      502.77      560.74     25.28 o 
   6  11   5       70.28       94.37     12.43 o 
   7  11   5       21.97       22.64      8.82 o 
   8  11   5      246.75      247.22     13.08 o 
   9  11   5     1135.01     1193.41     48.35 o 
  10  11   5      317.61      310.37     17.76 o 
  11  11   5       23.82       14.93      8.53 o 
  12  11   5        4.76        4.62      9.93 o 
  -1  12   5     1002.07     1005.62     37.91 o 
   0  12   5      185.98      202.11     19.24 o 
   1  12   5      586.40      630.16     29.44 o 
   2  12   5      598.45      594.38     27.83 o 
   3  12   5     1827.53     1926.82     53.30 o 
   4  12   5     3126.03     3309.73     77.72 o 
   5  12   5     1872.27     2018.90     53.86 o 
   6  12   5      728.21      783.61     29.80 o 
   7  12   5      159.68      179.72     15.70 o 
   8  12   5       31.81       52.30     10.25 o 
   9  12   5      275.72      272.82     25.37 o 
  10  12   5        1.96       30.43     14.10 o 
  11  12   5       55.27       59.09     16.04 o 
  12  12   5      145.28      148.95     15.49 o 
   1  13   5      530.94      544.83     28.97 o 
   2  13   5        0.03        4.90     17.33 o 
   3  13   5       33.60       35.12     12.68 o 
   4  13   5      416.40      404.81     24.55 o 
   5  13   5      417.38      415.57     24.19 o 
   6  13   5      531.00      575.26     26.95 o 
   7  13   5      681.14      689.84     28.57 o 
   8  13   5      129.30      136.21     14.78 o 
   9  13   5       91.87      114.76     20.64 o 
  10  13   5       85.00      112.01     21.13 o 
  11  13   5        2.63        6.29     14.02 o 
   4  14   5       14.66       11.19     11.34 o 
   5  14   5      140.16      136.70     21.98 o 
   6  14   5        7.07        8.13     24.16 o 
   7  14   5      160.88      154.15     23.03 o 
   8  14   5       77.66       89.69     14.13 o 
   9  14   5      209.63      181.99     26.73 o 
  -9 -12   6       86.58       79.01     11.30 o 
  -8 -12   6      693.40      720.37     27.07 o 
  -7 -12   6      153.25      157.19     23.11 o 
  -6 -12   6      392.64      380.42     31.41 o 
  -5 -12   6      597.49      593.41     38.57 o 
  -4 -12   6      505.60      499.71     35.98 o 
  -3 -12   6        1.30        2.71     12.46 o 
  -2 -12   6       87.08       72.16     19.12 o 
 -11 -11   6      247.41      263.94     23.89 o 
 -10 -11   6      621.23      581.45     32.44 o 
  -9 -11   6      362.20      352.80     18.56 o 
  -8 -11   6       20.94       23.12      6.44 o 
  -7 -11   6      655.86      660.44     19.43 o 
  -6 -11   6     1169.67     1177.71     30.56 o 
  -5 -11   6     2286.23     2262.91     52.37 o 
  -4 -11   6      565.79      546.70     35.90 o 
  -3 -11   6       55.20       43.13     15.67 o 
  -2 -11   6       50.93       34.58     14.31 o 
  -1 -11   6      653.09      623.72     40.25 o 
   0 -11   6     1182.89     1152.82     57.57 o 
 -12 -10   6       71.94       83.51     16.24 o 
 -11 -10   6      573.82      623.55     34.70 o 
 -10 -10   6      660.62      710.68     35.57 o 
  -9 -10   6      808.47      835.97     37.34 o 
  -8 -10   6       94.16       63.13      9.23 o 
  -7 -10   6      366.22      327.11     15.42 o 
  -6 -10   6      953.77      834.89     53.27 o 
  -5 -10   6     3585.21     3234.87    104.97 o 
  -4 -10   6      258.29      282.28     13.66 o 
  -3 -10   6      316.57      299.46     12.15 o 
  -2 -10   6      732.71      650.69     37.83 o 
  -1 -10   6      478.12      444.81     31.95 o 
   0 -10   6     1866.81     1862.03     74.09 o 
   1 -10   6      697.62      695.06     42.47 o 
   2 -10   6      111.36      109.83     21.75 o 
 -12  -9   6       25.48       23.85     11.64 o 
 -11  -9   6      606.92      646.25     34.62 o 
 -10  -9   6     1952.00     2108.28     69.37 o 
  -9  -9   6     1298.37     1262.24     47.53 o 
  -8  -9   6      282.96      281.49     14.66 o 
  -7  -9   6        0.80        3.63      5.12 o 
  -6  -9   6      944.89      867.30     24.12 o 
  -5  -9   6     2715.34     2497.34     73.87 o 
  -4  -9   6     2840.84     2690.75     52.97 o 
  -3  -9   6       73.84       87.15      8.26 o 
  -2  -9   6     1354.42     1345.34     50.12 o 
  -1  -9   6     1739.25     1747.60     32.82 o 
   0  -9   6     1266.23     1277.67     33.39 o 
   1  -9   6     1479.57     1389.09     59.74 o 
   2  -9   6      120.87      140.79     21.34 o 
   3  -9   6      647.13      672.32     41.53 o 
 -12  -8   6       11.43       -6.13      9.33 o 
 -11  -8   6       80.89       95.02     16.36 o 
 -10  -8   6     2902.47     3002.60     89.18 o 
  -9  -8   6     4035.46     4138.28    113.20 o 
  -8  -8   6      780.49      750.10     23.38 o 
  -7  -8   6      709.27      704.00     21.25 o 
  -6  -8   6      208.13      192.17     11.01 o 
  -5  -8   6     2549.99     2533.42     50.97 o 
  -4  -8   6     1989.28     1957.62     40.74 o 
  -3  -8   6      366.17      408.86     20.27 o 
  -2  -8   6     2355.93     2148.28     43.18 o 
  -1  -8   6     4817.85     4568.08    103.37 o 
   0  -8   6     3394.53     3317.73     86.51 o 
   1  -8   6     1552.39     1555.44     66.92 o 
   2  -8   6      510.09      488.19     18.93 o 
   3  -8   6        9.78       15.38     11.92 o 
   4  -8   6       56.66       65.30     17.72 o 
 -13  -7   6      968.43      991.66     30.67 o 
 -12  -7   6        0.52      -10.47      6.98 o 
 -11  -7   6      111.46      112.77     18.48 o 
 -10  -7   6     2147.82     2244.46     38.49 o 
  -9  -7   6     6589.38     6942.13    108.95 o 
  -8  -7   6     3421.53     3579.37     52.73 o 
  -7  -7   6      121.29      111.59      7.32 o 
  -6  -7   6     1570.15     1543.34     30.20 o 
  -5  -7   6      669.80      637.21     14.14 o 
  -4  -7   6     4675.98     4522.13     71.70 o 
  -3  -7   6      466.57      494.18     17.25 o 
  -2  -7   6      117.90      111.46      8.01 o 
  -1  -7   6     1818.54     1750.74     36.07 o 
   0  -7   6     3236.35     3132.79     58.21 o 
   1  -7   6     2993.96     2892.98     76.64 o 
   2  -7   6     1014.72     1002.56     27.87 o 
   3  -7   6       67.33       63.80      8.56 o 
   4  -7   6        0.88        3.09      5.32 o 
   5  -7   6        1.09        9.05     12.83 o 
 -13  -6   6     1777.22     1870.95     99.30 o 
 -12  -6   6       25.13       20.84      8.68 o 
 -11  -6   6       80.08       74.40      9.72 o 
 -10  -6   6      544.20      613.20     19.72 o 
  -9  -6   6      648.76      678.62     16.83 o 
  -8  -6   6     1449.05     1484.77     23.41 o 
  -7  -6   6       36.09       36.61      4.12 o 
  -6  -6   6     2824.42     2769.38     35.82 o 
  -5  -6   6     3018.33     2893.24     36.49 o 
  -4  -6   6     4166.54     4035.76     56.42 o 
  -3  -6   6     4482.77     4083.25    150.35 o 
  -2  -6   6      168.04      143.22      8.24 o 
  -1  -6   6       26.81       26.27      4.66 o 
   0  -6   6       40.21       66.02      6.50 o 
   1  -6   6     2141.53     2292.62     43.24 o 
   2  -6   6     4160.14     4037.28     71.39 o 
   3  -6   6       20.64       27.53      5.18 o 
   4  -6   6       11.64        1.95      4.49 o 
   5  -6   6      145.03      134.39      9.19 o 
   6  -6   6       61.59       69.37     11.35 o 
 -13  -5   6     1281.85     1353.78     49.69 o 
 -12  -5   6      311.79      318.05     16.92 o 
 -11  -5   6      267.51      279.58     14.87 o 
 -10  -5   6      619.18      671.75     21.00 o 
  -9  -5   6     2144.07     2165.92     52.57 o 
  -8  -5   6     3870.21     4100.27     71.46 o 
  -7  -5   6      731.40      746.65     13.96 o 
  -6  -5   6      139.29      145.24      5.84 o 
  -5  -5   6     1011.91     1046.81     15.87 o 
  -4  -5   6     8632.38     8510.61    111.74 o 
  -3  -5   6     6258.54     6144.37     81.98 o 
  -2  -5   6     1746.44     1633.62     33.09 o 
  -1  -5   6      182.23      188.83      8.69 o 
   0  -5   6      748.47      654.94     13.30 o 
   1  -5   6        9.06       27.63      7.19 o 
   2  -5   6     1220.49     1293.88     27.73 o 
   3  -5   6       69.92      126.97     15.99 o 
   4  -5   6     1260.35     1287.96     25.58 o 
   5  -5   6      533.67      560.73     15.95 o 
   6  -5   6      448.97      488.07     17.85 o 
   7  -5   6     1544.42     1580.86     47.20 o 
   8  -5   6      740.05      752.90     52.38 o 
 -13  -4   6     1860.05     2068.15     72.86 o 
 -12  -4   6      282.96      335.09     17.35 o 
 -11  -4   6       64.91       50.56     15.42 o 
 -10  -4   6      136.46      158.83     11.50 o 
  -9  -4   6     3504.79     3804.29     68.88 o 
  -8  -4   6     3669.65     3965.91     69.87 o 
  -7  -4   6      242.00      247.87      9.02 o 
  -6  -4   6      224.36      248.28      7.62 o 
  -5  -4   6       52.26       45.96      3.87 o 
  -4  -4   6      901.49      833.47     12.74 o 
  -3  -4   6     6867.13     6317.30    108.22 o 
  -2  -4   6     3658.99     3428.20     60.81 o 
  -1  -4   6      743.47      765.14     23.44 o 
   0  -4   6       39.82       65.52      5.96 o 
   1  -4   6       24.17       52.87     12.02 o 
   2  -4   6     2127.55     2125.30     39.93 o 
   3  -4   6     3511.83     3631.96     93.38 o 
   4  -4   6      211.69      237.57     11.01 o 
   5  -4   6       20.77       25.21      5.23 o 
   6  -4   6     1118.13     1149.30     28.75 o 
   7  -4   6     1247.58     1325.27     32.83 o 
   8  -4   6     1185.23     1248.72     97.78 o 
 -12  -3   6     1075.63     1165.20     49.22 o 
 -11  -3   6      106.39      110.03     17.27 o 
 -10  -3   6       73.39       70.41      8.98 o 
  -9  -3   6      544.25      555.56     18.46 o 
  -8  -3   6     1990.14     2041.98     54.40 o 
  -7  -3   6     2270.26     2267.72     42.61 o 
  -6  -3   6       30.59       38.71      7.73 o 
  -5  -3   6     1068.64     1156.05     17.10 o 
  -4  -3   6      439.40      396.12      7.76 o 
  -3  -3   6     3676.04     3550.59     41.66 o 
  -2  -3   6     5927.63     5532.49     93.11 o 
  -1  -3   6     1409.06     1570.40     30.93 o 
   0  -3   6       62.07      112.40      5.55 o 
   1  -3   6       31.79       41.79      3.45 o 
   2  -3   6      839.61      837.91     18.84 o 
   3  -3   6     2453.27     2515.43     46.14 o 
   4  -3   6      221.72      223.45     10.05 o 
   5  -3   6      641.26      646.35     25.41 o 
   6  -3   6      661.18      689.82     17.42 o 
   7  -3   6     1209.16     1251.94     31.27 o 
   8  -3   6     2423.53     2505.23    117.78 o 
   9  -3   6      323.54      342.52     18.46 o 
 -12  -2   6      331.85      294.82     27.10 o 
 -11  -2   6      372.56      404.11     27.67 o 
 -10  -2   6       14.23       12.58      9.91 o 
  -9  -2   6      438.62      437.50     25.33 o 
  -8  -2   6      633.75      644.20     29.23 o 
  -7  -2   6     8230.46     8399.36    135.98 o 
  -6  -2   6     1799.76     1835.82     29.16 o 
  -5  -2   6      990.62     1052.04     21.31 o 
  -4  -2   6      200.13      174.55      5.18 o 
  -3  -2   6      825.80      854.57     20.31 o 
  -2  -2   6     7818.00     7864.16    128.86 o 
  -1  -2   6     2516.76     2251.75     41.14 o 
   0  -2   6     3586.32     3672.84     63.49 o 
   1  -2   6      457.46      485.45     18.86 o 
   2  -2   6     2400.50     2274.93     61.49 o 
   3  -2   6     4870.36     4770.67     80.48 o 
   4  -2   6     2354.16     2365.62     44.25 o 
   5  -2   6      145.24      162.61     13.34 o 
   6  -2   6      480.09      504.79     17.06 o 
   7  -2   6      718.13      768.60     22.74 o 
   8  -2   6     1968.38     2036.83     44.73 o 
   9  -2   6      426.45      467.28     20.02 o 
  10  -2   6        1.61       13.29      7.18 o 
 -12  -1   6     1286.09     1284.57     54.89 o 
 -11  -1   6      305.41      324.91     26.32 o 
 -10  -1   6      882.77      819.73     37.58 o 
  -9  -1   6      221.39      235.52     20.15 o 
  -8  -1   6        2.79      -12.15      8.10 o 
  -7  -1   6     4032.77     3969.55     75.17 o 
  -6  -1   6     5245.94     5421.89     98.06 o 
  -5  -1   6     1927.41     2046.67     63.59 o 
  -4  -1   6      389.69      334.22     12.82 o 
  -3  -1   6       49.12       53.94      3.57 o 
  -2  -1   6      762.81      681.74     12.34 o 
  -1  -1   6     2497.45     2352.86     56.68 o 
   0  -1   6      160.96      157.35      7.59 o 
   1  -1   6       47.92      114.41      4.10 o 
   2  -1   6     2575.89     2692.32     37.09 o 
   3  -1   6    10953.67    11334.20    145.51 o 
   4  -1   6     3831.87     3964.49     61.69 o 
   5  -1   6     1363.84     1427.91     24.02 o 
   6  -1   6     1002.30     1033.25     20.68 o 
   7  -1   6      261.17      313.74     11.17 o 
   8  -1   6       37.69       61.51     14.19 o 
   9  -1   6     1170.76     1161.67     46.55 o 
  10  -1   6       65.03       66.41      9.76 o 
 -11   0   6      783.23      799.95     40.79 o 
 -10   0   6      325.63      322.82     24.84 o 
  -9   0   6      131.30      114.10     16.08 o 
  -8   0   6       92.45      116.36     15.46 o 
  -7   0   6      880.92      931.13     50.84 o 
  -6   0   6     1472.25     1496.90     33.64 o 
  -5   0   6     3679.98     3504.38     65.86 o 
  -4   0   6     3065.17     3126.33     46.82 o 
  -3   0   6       47.48       47.47      3.50 o 
  -2   0   6     2738.17     2625.99     44.12 o 
  -1   0   6     6498.66     6300.49    103.31 o 
   0   0   6      341.21      307.28      9.22 o 
   1   0   6      326.79      294.88      5.52 o 
   2   0   6     1446.47     1559.05     22.69 o 
   3   0   6     2742.50     2599.84     45.79 o 
   4   0   6     7158.40     7373.36     96.93 o 
   5   0   6     1743.89     1818.53     28.68 o 
   6   0   6     1966.63     2068.12     40.33 o 
   7   0   6      794.17      765.83     21.58 o 
   8   0   6      686.11      659.49     20.97 o 
   9   0   6      108.20      125.48     11.70 o 
  10   0   6        4.74       12.63      7.34 o 
  11   0   6        1.07       11.92     13.24 o 
 -11   1   6      541.08      561.80     35.11 o 
 -10   1   6      694.68      656.00     35.44 o 
  -9   1   6      832.67      796.70     36.97 o 
  -8   1   6      264.24      268.13     21.59 o 
  -7   1   6      433.53      449.40     17.09 o 
  -6   1   6     1623.98     1593.76     35.59 o 
  -5   1   6      359.39      350.56     19.72 o 
  -4   1   6     1076.01     1074.53     20.03 o 
  -3   1   6      189.32      166.32      5.60 o 
  -2   1   6     6624.83     6594.73    188.15 o 
  -1   1   6    12801.27    12955.16    431.45 o 
   0   1   6        4.79        9.00      3.19 o 
   1   1   6     1164.77     1131.48     22.06 o 
   2   1   6     2439.24     2411.22     33.24 o 
   3   1   6       70.06       58.35      7.61 o 
   4   1   6     2793.79     2915.32     41.24 o 
   5   1   6     1037.25     1074.69     23.49 o 
   6   1   6      629.33      711.56     19.06 o 
   7   1   6      388.82      370.14     14.45 o 
   8   1   6      177.59      173.22     11.89 o 
   9   1   6        5.45        9.62      6.51 o 
  10   1   6        3.75       15.71     10.86 o 
  11   1   6       70.74       58.78      9.89 o 
  12   1   6      297.46      296.08     17.79 o 
 -10   2   6      761.93      729.89     38.82 o 
  -9   2   6      936.50      930.58     41.90 o 
  -8   2   6      927.58      896.29     38.77 o 
  -7   2   6      500.93      507.59     18.72 o 
  -6   2   6     5514.77     5413.78     99.83 o 
  -5   2   6      302.07      332.93     13.59 o 
  -4   2   6     2642.53     2739.99     53.61 o 
  -3   2   6     2835.59     2842.53     53.34 o 
  -2   2   6      772.97      862.38     25.23 o 
  -1   2   6     3857.74     3608.86    131.35 o 
   0   2   6     4967.22     4622.88     86.35 o 
   1   2   6     2299.16     2298.58     34.34 o 
   2   2   6     2484.97     2449.49     42.24 o 
   3   2   6     2257.82     2149.00     30.82 o 
   4   2   6       14.12       48.74      5.06 o 
   5   2   6        4.45       23.58      6.66 o 
   6   2   6       20.83       27.31      5.53 o 
   7   2   6     1218.30     1211.69     28.24 o 
   8   2   6      422.01      398.84     15.66 o 
   9   2   6      299.00      319.93     14.99 o 
  10   2   6       57.78       69.03      9.39 o 
  11   2   6       87.22      101.85     11.83 o 
  12   2   6     1265.96     1278.00     35.93 o 
 -10   3   6      232.86      264.18     26.03 o 
  -9   3   6      585.39      522.77     32.73 o 
  -8   3   6     1188.76     1193.53     47.12 o 
  -7   3   6      290.25      276.04     29.71 o 
  -6   3   6     1255.91     1215.90     30.90 o 
  -5   3   6        4.25       28.23     10.44 o 
  -4   3   6       46.08       75.88      7.56 o 
  -3   3   6        8.11       21.88      8.53 o 
  -2   3   6      296.98      258.02      6.85 o 
  -1   3   6        8.49       38.64      7.50 o 
   0   3   6     3924.99     3949.34     88.69 o 
   1   3   6     1984.01     1959.31     29.48 o 
   2   3   6     3869.65     3948.30     69.93 o 
   3   3   6     5507.93     5845.51     81.31 o 
   4   3   6     1409.92     1470.42     24.31 o 
   5   3   6      408.00      423.94     12.09 o 
   6   3   6        9.06       26.32      4.32 o 
   7   3   6     3278.23     3262.94     90.46 o 
   8   3   6     3396.36     3404.61     63.28 o 
   9   3   6       66.38       91.19      9.69 o 
  10   3   6      192.24      231.03     13.79 o 
  11   3   6      252.40      263.52     25.12 o 
  12   3   6     1122.96     1053.63     31.94 o 
  -9   4   6      201.18      208.96     24.79 o 
  -8   4   6      743.80      680.63     35.77 o 
  -7   4   6      670.19      679.06     34.21 o 
  -6   4   6       19.01       11.02      7.98 o 
  -5   4   6     1749.71     1686.44     33.12 o 
  -4   4   6     1230.32     1190.65     32.21 o 
  -3   4   6     1328.61     1349.77     40.89 o 
  -2   4   6     2444.28     2393.97     38.97 o 
  -1   4   6       35.71       18.41      2.33 o 
   0   4   6      480.69      487.40     18.20 o 
   1   4   6      260.72      273.30      7.81 o 
   2   4   6     8684.24     8916.09    127.41 o 
   3   4   6     7414.53     7787.09    123.48 o 
   4   4   6      146.71      117.44      7.60 o 
   5   4   6     1875.07     1954.73     31.27 o 
   6   4   6        1.01        4.95      3.30 o 
   7   4   6       97.93       91.59      6.27 o 
   8   4   6      291.03      315.76     14.44 o 
   9   4   6     1031.52     1076.96     28.20 o 
  10   4   6     1034.21      955.44     27.29 o 
  11   4   6      653.38      581.85     47.43 o 
  12   4   6     1541.18     1364.87     36.71 o 
  13   4   6     2226.75     2178.84     51.87 o 
  -8   5   6       13.38       -3.54     11.80 o 
  -7   5   6      654.52      607.39     33.47 o 
  -6   5   6       97.19      111.39     10.04 o 
  -5   5   6        1.91        0.13      5.90 o 
  -4   5   6      260.08      268.78     16.22 o 
  -3   5   6     2094.21     1913.29     45.85 o 
  -2   5   6     1785.88     1632.83     28.53 o 
  -1   5   6     2244.31     2120.32     48.41 o 
   0   5   6     1181.21     1167.38     30.91 o 
   1   5   6     1258.14     1157.98     33.06 o 
   2   5   6     1085.08     1120.59     24.78 o 
   3   5   6     7251.77     6918.95    100.35 o 
   4   5   6     1648.27     1545.34     27.74 o 
   5   5   6       10.00       22.36      5.29 o 
   6   5   6      763.78      741.23     15.82 o 
   7   5   6      703.07      700.27     15.53 o 
   8   5   6     6736.59     6279.29    107.20 o 
   9   5   6     4656.01     4393.40     79.96 o 
  10   5   6     1069.96     1013.85     28.48 o 
  11   5   6      149.91      147.81     14.88 o 
  12   5   6     1679.61     1546.90     39.74 o 
  13   5   6     1664.98     1598.80     72.14 o 
  -8   6   6       22.08       13.77     13.49 o 
  -7   6   6      294.84      263.61     25.00 o 
  -6   6   6      519.20      500.46     18.52 o 
  -5   6   6      336.31      328.78     14.98 o 
  -4   6   6      208.68      167.73     14.77 o 
  -3   6   6      326.46      285.64     16.62 o 
  -2   6   6     4606.55     4267.66    134.97 o 
  -1   6   6     5336.07     4892.36    178.86 o 
   0   6   6     1163.21     1120.31     42.37 o 
   1   6   6      945.99      817.13     24.67 o 
   2   6   6     2027.58     2016.90     69.49 o 
   3   6   6     1409.46     1281.09     22.72 o 
   4   6   6     6150.29     6125.30    117.49 o 
   5   6   6       91.34      113.46      9.44 o 
   6   6   6      252.80      236.46      9.22 o 
   7   6   6     2731.53     2555.42     41.12 o 
   8   6   6     6188.72     5718.69     99.01 o 
   9   6   6     6392.84     6084.49    106.01 o 
  10   6   6     1216.53     1238.47     32.28 o 
  11   6   6      799.20      744.84     24.78 o 
  12   6   6      295.62      264.69     16.84 o 
  13   6   6      805.34      711.93     26.64 o 
  -7   7   6      610.65      592.14     36.51 o 
  -6   7   6      465.65      452.93     18.82 o 
  -5   7   6      211.21      220.77     17.72 o 
  -4   7   6      799.88      734.54     28.02 o 
  -3   7   6      352.99      324.59     19.20 o 
  -2   7   6     1809.09     1765.94     45.31 o 
  -1   7   6     5559.07     5329.11    108.19 o 
   0   7   6     1266.42     1172.54     33.37 o 
   1   7   6      223.20      194.81     13.47 o 
   2   7   6        0.43        5.37      5.80 o 
   3   7   6     2608.47     2729.59     59.36 o 
   4   7   6     7672.57     7734.37    147.34 o 
   5   7   6     3613.73     3466.96     71.23 o 
   6   7   6       66.92       80.30      7.97 o 
   7   7   6     2409.48     2354.05     34.42 o 
   8   7   6     3098.10     2881.93     56.16 o 
   9   7   6     5363.73     4886.36     98.64 o 
  10   7   6     1705.36     1534.11     37.22 o 
  11   7   6      433.24      393.41     18.45 o 
  12   7   6      323.93      294.67     17.52 o 
  13   7   6      152.85       98.47     13.13 o 
  -6   8   6     1417.53     1279.26     54.28 o 
  -5   8   6      425.73      388.02     23.07 o 
  -4   8   6      481.55      444.78     49.49 o 
  -3   8   6      372.52      375.22     23.95 o 
  -2   8   6       59.95       63.98     11.35 o 
  -1   8   6     4238.30     4153.95     89.18 o 
   0   8   6     2239.48     2149.57     52.74 o 
   1   8   6      623.16      634.24     44.90 o 
   2   8   6      779.68      715.90     44.00 o 
   3   8   6     1183.16     1111.53     31.60 o 
   4   8   6     5659.22     5860.55    140.09 o 
   5   8   6     3166.40     3207.13     68.10 o 
   6   8   6     2032.97     2082.52     61.57 o 
   7   8   6       65.97       64.19      5.98 o 
   8   8   6      238.29      202.94     12.91 o 
   9   8   6     4908.82     4469.11     82.33 o 
  10   8   6     1898.89     1669.36     42.72 o 
  11   8   6       23.08       18.50      7.51 o 
  12   8   6        0.07      -10.70      7.13 o 
  13   8   6      121.62      107.41     13.53 o 
  -5   9   6     1213.72     1190.53     31.67 o 
  -4   9   6      104.83       62.54     13.18 o 
  -3   9   6      138.41      132.52     27.16 o 
  -2   9   6        0.57       -2.27      8.98 o 
  -1   9   6     2074.10     2046.54     52.89 o 
   0   9   6     2811.86     2954.96     68.85 o 
   1   9   6     1310.74     1331.34     38.75 o 
   2   9   6      659.09      681.08     25.61 o 
   3   9   6     2325.48     2320.44     55.34 o 
   4   9   6     6354.12     6206.78    123.77 o 
   5   9   6     3731.83     3826.52     80.94 o 
   6   9   6     2246.94     2196.03     51.07 o 
   7   9   6     1522.95     1518.96     38.33 o 
   8   9   6       46.18       53.13      8.08 o 
   9   9   6     1764.62     1629.82     39.09 o 
  10   9   6     2362.22     2046.63     46.54 o 
  11   9   6        5.00       12.28      7.37 o 
  12   9   6       36.28       18.65      8.70 o 
  13   9   6       90.39       52.07     11.02 o 
  -4  10   6     1044.30     1135.82     31.13 o 
  -3  10   6       67.61       69.59     13.52 o 
  -2  10   6       71.49       74.15     13.13 o 
  -1  10   6     1096.32     1057.60     35.90 o 
   0  10   6     1444.53     1459.37     43.06 o 
   1  10   6      888.96      883.69     31.60 o 
   2  10   6      394.77      356.58     20.73 o 
   3  10   6       13.75       20.45      9.59 o 
   4  10   6     5140.76     5164.44    107.24 o 
   5  10   6     3887.24     3912.11     84.15 o 
   6  10   6      715.34      739.59     26.28 o 
   7  10   6      325.30      327.34     17.33 o 
   8  10   6      459.68      440.64     15.74 o 
   9  10   6      114.81      118.79     12.30 o 
  10  10   6      374.30      377.30     28.54 o 
  11  10   6       97.58      116.95     12.96 o 
  12  10   6       17.50       20.42      9.01 o 
  13  10   6      198.70      164.66     24.84 o 
  -2  11   6       32.25       23.01     11.99 o 
  -1  11   6     1340.29     1316.03     42.69 o 
   0  11   6     3268.83     3271.06     78.48 o 
   1  11   6     1040.46      988.43     35.49 o 
   2  11   6     1287.27     1317.73     41.24 o 
   3  11   6      742.87      733.78     29.34 o 
   4  11   6       11.16       28.31     10.70 o 
   5  11   6     2855.00     2902.95     68.06 o 
   6  11   6      735.13      808.08     32.54 o 
   7  11   6      111.37      118.97     15.54 o 
   8  11   6       14.72       16.82      8.53 o 
   9  11   6       14.86      103.54     17.23 o 
  10  11   6      467.01      411.10     19.65 o 
  11  11   6      546.79      480.87     21.76 o 
  12  11   6      276.30      245.09     17.63 o 
  -1  12   6        7.56        9.46     11.71 o 
   0  12   6      716.35      723.73     32.23 o 
   1  12   6      484.08      490.95     28.47 o 
   2  12   6      114.32      114.90     16.10 o 
   3  12   6      602.82      586.99     27.72 o 
   4  12   6      208.30      196.12     18.20 o 
   5  12   6       25.62       45.80     11.72 o 
   6  12   6     1119.62     1191.33     38.01 o 
   7  12   6      483.94      526.03     23.78 o 
   8  12   6        8.33        6.28     15.79 o 
   9  12   6       19.49       23.11     13.49 o 
  10  12   6      823.97      864.30     42.80 o 
  11  12   6      780.06      818.66     41.90 o 
   1  13   6     1042.25     1071.00     40.75 o 
   2  13   6      567.03      573.33     29.67 o 
   3  13   6      165.16      181.30     18.87 o 
   4  13   6       49.42       54.59     27.82 o 
   5  13   6       16.05        4.36     10.75 o 
   6  13   6      165.23      177.32     22.29 o 
   7  13   6      285.48      314.84     21.48 o 
   8  13   6      298.30      305.70     39.25 o 
   9  13   6        7.33       37.13     15.95 o 
  10  13   6      460.09      449.42     33.26 o 
   4  14   6      113.66      117.13     16.73 o 
   5  14   6       11.40       22.42     12.12 o 
   6  14   6      151.75      170.51     18.44 o 
   7  14   6      456.83      491.00     26.68 o 
   8  14   6      777.95      814.87     64.93 o 
  -8 -12   7      189.65      202.54     13.24 o 
  -7 -12   7      104.64       93.79     20.44 o 
  -6 -12   7      173.12      159.62     23.64 o 
  -5 -12   7      281.85      251.93     26.77 o 
  -4 -12   7      999.36     1089.54     54.28 o 
  -3 -12   7      540.66      538.93     37.87 o 
 -10 -11   7       15.99       -4.40     10.07 o 
  -9 -11   7      805.98      778.42     27.10 o 
  -8 -11   7      699.13      698.45     24.77 o 
  -7 -11   7        4.03       17.82      7.42 o 
  -6 -11   7      621.84      632.72     38.12 o 
  -5 -11   7     1491.61     1432.61     38.99 o 
  -4 -11   7     1304.36     1192.01     55.67 o 
  -3 -11   7     1577.79     1483.74     63.90 o 
  -2 -11   7      158.99      115.83     20.31 o 
  -1 -11   7       38.57       17.02     15.01 o 
 -11 -10   7       52.40       80.59     15.30 o 
 -10 -10   7      306.78      278.66     23.97 o 
  -9 -10   7     1372.92     1416.47     37.43 o 
  -8 -10   7     2105.00     2080.18     51.62 o 
  -7 -10   7      923.98      917.44     27.14 o 
  -6 -10   7       34.12       23.40      6.89 o 
  -5 -10   7     1398.33     1252.11     31.88 o 
  -4 -10   7     2906.98     2815.53     56.59 o 
  -3 -10   7     1708.67     1674.64     57.13 o 
  -2 -10   7       56.44       58.55     11.45 o 
  -1 -10   7        0.78      -12.79     10.16 o 
   0 -10   7      109.31      111.76     21.09 o 
   1 -10   7      327.02      309.25     30.39 o 
 -12  -9   7      325.00      378.00     28.70 o 
 -11  -9   7       52.00       81.29     15.91 o 
 -10  -9   7     1720.52     1763.63     61.88 o 
  -9  -9   7     1871.72     1849.71     44.00 o 
  -8  -9   7     3804.92     3765.82     73.65 o 
  -7  -9   7      492.05      495.84     18.49 o 
  -6  -9   7      185.22      167.02     11.50 o 
  -5  -9   7      134.28       91.99      9.49 o 
  -4  -9   7     2358.91     2146.75     45.30 o 
  -3  -9   7     2302.93     2153.41     44.84 o 
  -2  -9   7       58.94       64.42      7.44 o 
  -1  -9   7      238.56      234.07     12.20 o 
   0  -9   7       55.02       62.87      8.80 o 
   1  -9   7        0.96        6.46     11.97 o 
   2  -9   7      649.74      647.36     39.72 o 
   3  -9   7      213.46      213.53     27.38 o 
 -12  -8   7     1137.05     1236.95     51.77 o 
 -11  -8   7       24.42       16.57     10.57 o 
 -10  -8   7       82.34       83.59     15.30 o 
  -9  -8   7      755.99      826.96     26.32 o 
  -8  -8   7     4385.62     4366.84     82.47 o 
  -7  -8   7      682.93      693.66     21.70 o 
  -6  -8   7        1.47        0.74      4.48 o 
  -5  -8   7      344.61      328.29     22.47 o 
  -4  -8   7      122.76       90.99      8.69 o 
  -3  -8   7     2177.54     1965.50     59.93 o 
  -2  -8   7     1119.50     1026.34     25.84 o 
  -1  -8   7      190.51      193.34     16.59 o 
   0  -8   7       29.26       31.95      8.47 o 
   1  -8   7        3.09       11.43      6.50 o 
   2  -8   7       40.85       43.39      7.75 o 
   3  -8   7      100.63       82.44     17.39 o 
   4  -8   7       40.19       26.93     15.01 o 
 -12  -7   7      450.13      507.56     31.33 o 
 -11  -7   7      217.55      229.85     21.01 o 
 -10  -7   7       87.60       88.77     14.35 o 
  -9  -7   7      729.97      756.28     34.50 o 
  -8  -7   7     5081.20     4991.69     91.84 o 
  -7  -7   7     1908.36     1849.50     40.69 o 
  -6  -7   7       31.18       27.91      7.32 o 
  -5  -7   7      404.19      350.60     18.81 o 
  -4  -7   7      287.92      270.32     12.12 o 
  -3  -7   7      173.79      197.35     10.58 o 
  -2  -7   7     1636.81     1567.05     33.87 o 
  -1  -7   7        2.88       37.03      5.83 o 
   0  -7   7       19.96       38.48      7.73 o 
   1  -7   7       13.40       11.84      6.91 o 
   2  -7   7        0.85       13.16      6.78 o 
   3  -7   7       21.35       42.72      7.48 o 
   4  -7   7        3.99       12.40      5.95 o 
   5  -7   7      639.24      576.18     22.39 o 
 -12  -6   7     1721.30     1853.25     71.75 o 
 -11  -6   7      673.97      683.64     33.68 o 
 -10  -6   7      698.88      752.41     38.18 o 
  -9  -6   7       59.44       78.67      9.99 o 
  -8  -6   7      100.02      104.79     10.00 o 
  -7  -6   7     1631.59     1641.09     25.63 o 
  -6  -6   7       19.65       39.34      4.54 o 
  -5  -6   7        0.84        0.78      4.36 o 
  -4  -6   7       23.74       23.50      4.87 o 
  -3  -6   7      104.51       92.28      7.64 o 
  -2  -6   7       90.42       80.11      7.12 o 
  -1  -6   7      635.15      612.01     17.54 o 
   0  -6   7      210.84      214.80     10.64 o 
   1  -6   7      508.79      482.19     22.12 o 
   2  -6   7      211.25      235.93     15.95 o 
   3  -6   7      870.42      862.08     32.28 o 
   4  -6   7      375.60      380.69     16.75 o 
   5  -6   7      390.97      431.04     18.37 o 
   6  -6   7     1418.86     1422.27     48.77 o 
 -12  -5   7     1425.04     1579.96     46.26 o 
 -11  -5   7      285.19      307.74     27.51 o 
 -10  -5   7      147.12      162.84     12.08 o 
  -9  -5   7      216.87      220.66     13.19 o 
  -8  -5   7      541.38      525.96     14.61 o 
  -7  -5   7      129.57      124.12      8.04 o 
  -6  -5   7       35.23       32.42      3.63 o 
  -5  -5   7      690.73      781.22     14.45 o 
  -4  -5   7      416.88      448.01     12.79 o 
  -3  -5   7        0.06       22.67      4.76 o 
  -2  -5   7        3.42       15.13      4.27 o 
  -1  -5   7       99.08       96.46      7.33 o 
   0  -5   7     2443.24     2490.38     37.30 o 
   1  -5   7     5312.88     5369.08     74.85 o 
   2  -5   7     1226.46     1238.20     35.07 o 
   3  -5   7      695.68      657.49     18.94 o 
   4  -5   7      982.61     1021.90     39.06 o 
   5  -5   7      886.93      921.70     26.93 o 
   6  -5   7     1115.17     1232.92     43.38 o 
   7  -5   7     1025.14     1097.77     41.69 o 
 -12  -4   7      261.70      257.23     25.00 o 
 -11  -4   7      367.06      376.60     26.03 o 
 -10  -4   7        5.44        1.45      5.97 o 
  -9  -4   7      448.33      486.35     32.57 o 
  -8  -4   7      538.73      526.98     14.08 o 
  -7  -4   7        0.73       -4.29      3.65 o 
  -6  -4   7       48.28       48.34      4.86 o 
  -5  -4   7      858.43      872.01     18.85 o 
  -4  -4   7     2090.37     2011.95     25.67 o 
  -3  -4   7      450.30      391.45     35.24 o 
  -2  -4   7      486.14      460.09     14.17 o 
  -1  -4   7      803.13      797.74     19.65 o 
   0  -4   7      450.78      474.67     10.24 o 
   1  -4   7     3868.02     3998.70     56.75 o 
   2  -4   7     2127.70     2188.31     41.25 o 
   3  -4   7      204.25      279.71     15.83 o 
   4  -4   7     2005.89     2048.16     47.90 o 
   5  -4   7     2406.62     2415.32     48.23 o 
   6  -4   7      696.97      722.76     21.94 o 
   7  -4   7      697.60      737.26     23.49 o 
   8  -4   7      130.92      130.16     33.12 o 
 -12  -3   7      195.34      204.56     23.77 o 
 -11  -3   7       16.76       10.36     11.14 o 
 -10  -3   7      162.83      170.06     18.79 o 
  -9  -3   7       77.19       71.30     13.32 o 
  -8  -3   7      243.81      219.88     12.87 o 
  -7  -3   7       39.78       45.57      4.54 o 
  -6  -3   7      109.35      121.69      5.82 o 
  -5  -3   7     1045.66     1058.11     19.67 o 
  -4  -3   7     5072.73     4972.67     58.01 o 
  -3  -3   7    14512.27    14238.35    230.00 o 
  -2  -3   7      804.84      756.26     28.31 o 
  -1  -3   7     2611.81     2460.21     45.72 o 
   0  -3   7     2412.08     2338.28     43.89 o 
   1  -3   7     1182.24     1128.30     19.11 o 
   2  -3   7     4779.14     4908.15     82.78 o 
   3  -3   7     1057.15     1089.49     24.15 o 
   4  -3   7     1059.17     1091.50     25.19 o 
   5  -3   7     3170.03     3267.99     60.86 o 
   6  -3   7     2020.10     2002.19     42.37 o 
   7  -3   7     1499.56     1559.58     36.72 o 
   8  -3   7       18.12       30.06      7.91 o 
   9  -3   7       24.43       38.01      8.86 o 
 -12  -2   7      120.55      102.63     20.15 o 
 -11  -2   7      332.08      343.34     26.19 o 
 -10  -2   7        1.01        3.37      9.00 o 
  -9  -2   7      632.87      676.68     31.00 o 
  -8  -2   7     1398.12     1373.38     46.05 o 
  -7  -2   7     1314.67     1309.53     42.39 o 
  -6  -2   7      486.07      479.94     14.66 o 
  -5  -2   7      186.51      206.23      7.56 o 
  -4  -2   7     1707.39     1726.62     27.92 o 
  -3  -2   7     8970.88     8718.26    115.64 o 
  -2  -2   7     4578.05     4562.83     78.15 o 
  -1  -2   7     2706.14     2756.55     49.90 o 
   0  -2   7     4012.05     4030.46    104.91 o 
   1  -2   7     1678.47     1628.63     25.11 o 
   2  -2   7     5519.76     5856.45     96.80 o 
   3  -2   7      925.94      915.19     20.84 o 
   4  -2   7       79.56       79.85      6.75 o 
   5  -2   7      945.99     1040.99     24.95 o 
   6  -2   7     2950.95     3145.13     59.71 o 
   7  -2   7     1266.10     1277.94     31.47 o 
   8  -2   7      911.55      910.25     26.70 o 
   9  -2   7      109.95      119.54     11.67 o 
  10  -2   7       52.60       70.66     10.49 o 
 -12  -1   7      241.25      207.56     26.48 o 
 -11  -1   7        0.25       -9.70     11.39 o 
 -10  -1   7        2.85        3.41      9.83 o 
  -9  -1   7       70.94       76.27     13.77 o 
  -8  -1   7     8860.11     8610.35    207.11 o 
  -7  -1   7     1499.36     1577.63     36.54 o 
  -6  -1   7      120.41      125.73      7.81 o 
  -5  -1   7     1893.39     1843.75     29.53 o 
  -4  -1   7     3269.29     3353.87     48.00 o 
  -3  -1   7     5124.18     4807.31     65.78 o 
  -2  -1   7     4407.96     3993.25     69.06 o 
  -1  -1   7      869.34      877.13     20.66 o 
   0  -1   7     4114.00     4104.64     70.52 o 
   1  -1   7     6953.38     7020.10    129.04 o 
   2  -1   7     7713.12     8171.74    105.42 o 
   3  -1   7     2420.95     2534.02     36.18 o 
   4  -1   7       65.98       83.99      6.75 o 
   5  -1   7        3.53        5.44      3.14 o 
   6  -1   7       34.64       46.54      7.10 o 
   7  -1   7      356.90      419.36     12.90 o 
   8  -1   7     1601.86     1682.80     38.86 o 
   9  -1   7      337.38      398.84     42.33 o 
  10  -1   7      311.20      344.33     17.40 o 
 -11   0   7        7.37        4.11     13.49 o 
 -10   0   7      176.05      173.68     20.39 o 
  -9   0   7      132.66      134.21     16.94 o 
  -8   0   7     4445.53     4198.35    111.14 o 
  -7   0   7     4613.65     4592.87    115.89 o 
  -6   0   7      172.22      156.52     11.04 o 
  -5   0   7      563.22      576.90     11.94 o 
  -4   0   7     2960.63     3004.75     43.61 o 
  -3   0   7     1706.58     1514.60     23.72 o 
  -2   0   7     8062.38     8070.03    116.42 o 
  -1   0   7        8.11       31.29      5.47 o 
   0   0   7       27.35       36.75      3.89 o 
   1   0   7     2781.41     2820.49     33.51 o 
   2   0   7     3789.85     3642.96     48.94 o 
   3   0   7     7548.88     7746.11    100.82 o 
   4   0   7      171.12      164.02      8.34 o 
   5   0   7       63.63       70.63      5.17 o 
   6   0   7      567.17      558.03     15.44 o 
   7   0   7      598.59      631.11     15.40 o 
   8   0   7     3062.30     3162.44     60.17 o 
   9   0   7      276.45      293.99     14.98 o 
  10   0   7       53.50       79.05     10.22 o 
  11   0   7      697.95      770.87     26.38 o 
 -11   1   7      348.48      352.38     29.73 o 
 -10   1   7       79.32       77.47     15.83 o 
  -9   1   7      411.46      373.64     25.49 o 
  -8   1   7      914.07      932.56     38.20 o 
  -7   1   7     3989.19     3979.95     76.93 o 
  -6   1   7     3195.60     3272.19     64.39 o 
  -5   1   7       87.11       80.13      8.92 o 
  -4   1   7       43.60       72.39      4.48 o 
  -3   1   7     4678.70     4650.64     63.72 o 
  -2   1   7     9492.06     9821.14    158.57 o 
  -1   1   7      633.84      602.47     14.08 o 
   0   1   7      133.58      160.75      6.65 o 
   1   1   7     1095.32     1275.07     25.10 o 
   2   1   7     1380.61     1298.04     19.91 o 
   3   1   7    15789.71    16663.37    281.37 o 
   4   1   7     2548.77     2668.27     48.01 o 
   5   1   7      333.43      425.03     10.82 o 
   6   1   7      463.45      508.47     17.99 o 
   7   1   7      422.50      460.86     15.81 o 
   8   1   7     1656.52     1650.86     36.62 o 
   9   1   7     2553.37     2556.99     52.18 o 
  10   1   7        9.29       19.44      7.30 o 
  11   1   7        8.41       15.78     10.59 o 
 -10   2   7       33.66       29.85     13.69 o 
  -9   2   7      584.29      554.89     31.70 o 
  -8   2   7      662.99      621.42     31.66 o 
  -7   2   7     3619.47     3579.61    104.01 o 
  -6   2   7      277.28      266.99     14.11 o 
  -5   2   7      696.78      664.62     20.25 o 
  -4   2   7       88.68      105.94      6.15 o 
  -3   2   7     1792.44     1946.09     39.27 o 
  -2   2   7     6108.28     6009.13    105.26 o 
  -1   2   7     4038.11     3772.96    157.65 o 
   0   2   7      464.12      470.53     10.47 o 
   1   2   7      891.82      985.57     20.10 o 
   2   2   7       47.88       61.07      4.63 o 
   3   2   7     3716.34     3631.55     66.88 o 
   4   2   7     5526.21     5279.54     70.92 o 
   5   2   7     1418.19     1516.15     30.43 o 
   6   2   7      706.17      817.03     23.52 o 
   7   2   7      192.16      183.03     10.72 o 
   8   2   7     1885.84     1856.17     39.65 o 
   9   2   7     2898.96     2762.66     55.11 o 
  10   2   7      835.52      815.15     25.15 o 
  11   2   7      406.70      412.92     22.31 o 
  12   2   7      137.04      138.17     14.11 o 
 -10   3   7      284.15      317.43     28.17 o 
  -9   3   7       68.26       73.27     15.95 o 
  -8   3   7      416.58      327.79     25.16 o 
  -7   3   7     2520.70     2456.35     53.36 o 
  -6   3   7     1797.62     1763.35     40.66 o 
  -5   3   7     1669.82     1640.65     37.46 o 
  -4   3   7      140.21      149.56      8.89 o 
  -3   3   7      938.39      919.77     21.80 o 
  -2   3   7     2856.95     2718.74     50.61 o 
  -1   3   7    10021.61     9814.49    274.98 o 
   0   3   7     1528.72     1566.82     40.26 o 
   1   3   7      805.95      923.92     21.00 o 
   2   3   7      807.98      806.23     19.08 o 
   3   3   7      547.77      520.42     17.76 o 
   4   3   7     5940.97     5902.67     70.32 o 
   5   3   7     2999.05     3154.44     47.57 o 
   6   3   7      896.33      906.22     18.39 o 
   7   3   7      771.38      761.57     20.85 o 
   8   3   7     3894.38     3678.44     67.62 o 
   9   3   7     5119.03     4900.36     87.89 o 
  10   3   7     1526.84     1494.40     42.39 o 
  11   3   7      541.20      517.75     20.51 o 
  12   3   7        7.01        5.29      8.58 o 
  -9   4   7      126.55      136.92     20.72 o 
  -8   4   7      684.72      604.02     34.25 o 
  -7   4   7      388.27      323.85     24.34 o 
  -6   4   7     1690.24     1654.46     39.84 o 
  -5   4   7      259.66      256.72     14.08 o 
  -4   4   7      268.66      206.87      9.85 o 
  -3   4   7      268.19      268.01     11.07 o 
  -2   4   7       50.29       50.21      5.51 o 
  -1   4   7     8675.80     8606.78    105.58 o 
   0   4   7     9414.43     9315.39    113.29 o 
   1   4   7     2180.70     2318.98     82.11 o 
   2   4   7      694.20      776.14     19.06 o 
   3   4   7     1317.78     1252.57     26.24 o 
   4   4   7     7119.01     7028.70     82.99 o 
   5   4   7     5560.74     5592.79     78.77 o 
   6   4   7     2181.94     2078.89     33.80 o 
   7   4   7      361.96      368.83     17.58 o 
   8   4   7     3875.66     3721.32     68.42 o 
   9   4   7     3729.36     3533.23     66.91 o 
  10   4   7     2191.95     2076.53     45.69 o 
  11   4   7      311.47      250.80     15.13 o 
  12   4   7        5.61       -3.61      7.23 o 
  -8   5   7      602.06      613.77     35.94 o 
  -7   5   7       71.33       54.69     15.50 o 
  -6   5   7     1709.37     1538.97     44.61 o 
  -5   5   7     2124.65     2011.73     39.32 o 
  -4   5   7      865.73      799.36     27.44 o 
  -3   5   7       91.19       59.07      9.80 o 
  -2   5   7       33.40       38.94      8.79 o 
  -1   5   7     3742.82     3392.88     53.31 o 
   0   5   7     6505.75     6237.73    123.97 o 
   1   5   7     2556.05     2432.44     40.72 o 
   2   5   7      428.50      379.24     11.62 o 
   3   5   7      762.88      813.88     16.65 o 
   4   5   7     9255.43     9136.66    129.53 o 
   5   5   7     4594.36     4455.82     64.60 o 
   6   5   7      678.23      693.55     15.62 o 
   7   5   7        8.03       14.97      4.03 o 
   8   5   7      277.62      301.91     14.47 o 
   9   5   7     2712.24     2526.57     51.53 o 
  10   5   7     1995.98     1844.20     42.12 o 
  11   5   7      370.87      360.40     17.58 o 
  12   5   7        5.89       -5.35      8.14 o 
  13   5   7        0.03      -11.63      7.76 o 
  -7   6   7      217.10      199.67     23.81 o 
  -6   6   7      292.13      286.29     15.47 o 
  -5   6   7     2665.59     2516.48     47.46 o 
  -4   6   7     1904.49     1739.95     45.77 o 
  -3   6   7      859.26      821.88     28.22 o 
  -2   6   7       50.91       38.47      9.66 o 
  -1   6   7     3838.01     3653.97     77.68 o 
   0   6   7     5557.44     5380.97    268.25 o 
   1   6   7     2837.75     2802.83     61.29 o 
   2   6   7     3517.72     3422.43     87.51 o 
   3   6   7        0.29       10.02      7.54 o 
   4   6   7     2566.74     2353.81     38.39 o 
   5   6   7     9701.72     9343.99    163.08 o 
   6   6   7     2389.95     2335.12     37.98 o 
   7   6   7       72.73       74.91      6.30 o 
   8   6   7      980.48      925.73     26.56 o 
   9   6   7      374.91      361.92     33.06 o 
  10   6   7     3175.91     3019.19     60.73 o 
  11   6   7      256.13      228.72     14.88 o 
  12   6   7        4.80       -6.37      7.69 o 
  13   6   7      107.73      105.52     17.60 o 
  -7   7   7      245.45      237.74     26.73 o 
  -6   7   7      505.01      511.50     20.14 o 
  -5   7   7     1051.29     1042.66     27.67 o 
  -4   7   7     2011.12     1895.48     50.17 o 
  -3   7   7     2349.42     2300.59     56.43 o 
  -2   7   7     1181.84     1149.85     34.69 o 
  -1   7   7     1251.19     1145.66     33.92 o 
   0   7   7     3728.82     3458.86    169.30 o 
   1   7   7     1655.80     1527.92     50.43 o 
   2   7   7      682.40      635.91     26.32 o 
   3   7   7      624.06      604.37     24.47 o 
   4   7   7      610.55      566.09     14.97 o 
   5   7   7     5908.24     5660.01    110.80 o 
   6   7   7     4064.84     4108.08     65.27 o 
   7   7   7      520.44      495.62     21.61 o 
   8   7   7      587.42      539.54     19.16 o 
   9   7   7      409.99      375.37     16.85 o 
  10   7   7       11.64       22.58      8.18 o 
  11   7   7      521.93      489.98     20.33 o 
  12   7   7        9.63        5.40      8.47 o 
  13   7   7        1.07       -6.40     10.34 o 
  -6   8   7      181.97      160.04     18.59 o 
  -5   8   7     1563.55     1658.20     37.93 o 
  -4   8   7     1110.97     1125.05     37.23 o 
  -3   8   7     1330.14     1365.93     53.45 o 
  -2   8   7     2024.91     1923.77     50.20 o 
  -1   8   7       25.88       26.62      9.40 o 
   0   8   7     4233.88     4198.40     89.89 o 
   1   8   7     2716.00     2654.11     61.47 o 
   2   8   7      613.92      563.58     22.23 o 
   3   8   7      675.09      675.76     35.05 o 
   4   8   7       75.70       92.58     10.60 o 
   5   8   7     1020.54     1092.30     49.07 o 
   6   8   7     1409.78     1414.27     36.27 o 
   7   8   7      842.65      870.54     17.83 o 
   8   8   7       81.97       90.17     11.27 o 
   9   8   7       11.17       15.05      9.17 o 
  10   8   7       37.27       47.51      8.92 o 
  11   8   7       43.74       15.73      8.63 o 
  12   8   7        7.80       -2.84      8.92 o 
  13   8   7      179.42      160.67     17.95 o 
  -5   9   7      848.10      811.56     26.26 o 
  -4   9   7     2357.56     2276.49     60.06 o 
  -3   9   7      787.78      776.85     30.90 o 
  -2   9   7      783.13      781.67     34.68 o 
  -1   9   7      257.66      257.96     22.08 o 
   0   9   7      263.04      275.72     18.63 o 
   1   9   7     2277.30     2300.98     56.94 o 
   2   9   7      134.28      121.67     13.55 o 
   3   9   7      748.78      779.75     27.35 o 
   4   9   7        6.65       18.33      8.37 o 
   5   9   7       80.36       67.88     10.81 o 
   6   9   7      342.06      290.42     17.04 o 
   7   9   7      149.69      165.12     13.36 o 
   8   9   7      659.06      634.05     15.60 o 
   9   9   7      832.66      704.46     35.30 o 
  10   9   7      600.19      531.15     21.12 o 
  11   9   7       52.40       73.74     10.70 o 
  12   9   7      193.70      158.06     14.74 o 
  13   9   7      281.11      275.93     17.83 o 
  -3  10   7      362.61      346.35     23.37 o 
  -2  10   7       46.76       41.58     12.40 o 
  -1  10   7      303.11      297.95     20.56 o 
   0  10   7       25.70       28.17     10.39 o 
   1  10   7       72.36       72.43     19.80 o 
   2  10   7     1597.36     1571.55     44.70 o 
   3  10   7      682.63      708.14     27.62 o 
   4  10   7      694.12      690.95     36.68 o 
   5  10   7       29.22       37.80     12.89 o 
   6  10   7      400.37      367.56     19.87 o 
   7  10   7        2.69       -7.75      7.43 o 
   8  10   7      377.72      364.88     14.94 o 
   9  10   7     1037.05      913.50     28.24 o 
  10  10   7        3.64       28.70      8.24 o 
  11  10   7       71.01       76.91     11.36 o 
  12  10   7      312.40      259.58     25.47 o 
  -2  11   7      174.77      165.74     35.96 o 
  -1  11   7       25.49       24.44     14.66 o 
   0  11   7      100.81       98.85     15.44 o 
   1  11   7      156.00      151.14     17.42 o 
   2  11   7      309.53      311.73     21.86 o 
   3  11   7      466.96      438.52     23.66 o 
   4  11   7     1093.47     1076.29     35.54 o 
   5  11   7      730.90      672.45     27.58 o 
   6  11   7      116.89       83.26     12.73 o 
   7  11   7        8.00        5.97     12.21 o 
   8  11   7      141.14      109.40     10.53 o 
   9  11   7      239.94      259.99     23.73 o 
  10  11   7      620.94      628.45     35.16 o 
  11  11   7       21.64       46.19     10.14 o 
  12  11   7      318.48      306.88     18.99 o 
   0  12   7      223.37      225.45     21.08 o 
   1  12   7       63.21       60.43     14.33 o 
   2  12   7        0.34       -2.86     11.02 o 
   3  12   7       88.96       87.80     15.12 o 
   4  12   7      963.21     1055.95     91.65 o 
   5  12   7     1198.32     1247.17     42.74 o 
   6  12   7       58.43       48.51     15.40 o 
   7  12   7      102.71       97.88     13.15 o 
   8  12   7      263.64      253.37     18.09 o 
   9  12   7      646.54      650.98     37.09 o 
  10  12   7     1100.03     1051.47     48.27 o 
  11  12   7      370.88      407.48     31.21 o 
   2  13   7       58.99       60.39     15.32 o 
   3  13   7       38.16       23.84     12.82 o 
   4  13   7      194.63      218.29     20.23 o 
   5  13   7     1262.59     1330.68     42.93 o 
   6  13   7      624.70      667.04     29.61 o 
   7  13   7        0.29        1.95     10.24 o 
   8  13   7       92.56       96.36     13.97 o 
   9  13   7      961.59      849.00     45.02 o 
  10  13   7     1526.04     1394.06     59.17 o 
   5  14   7      592.90      626.00     30.63 o 
   6  14   7      429.39      445.68     26.57 o 
   7  14   7       61.17       57.42     14.40 o 
   8  14   7       23.50        6.73     11.48 o 
  -7 -12   8     1011.39     1058.66     34.88 o 
  -6 -12   8      692.69      711.79     43.13 o 
  -5 -12   8      435.14      462.87     35.24 o 
  -9 -11   8       75.17       73.25     11.55 o 
  -8 -11   8     1205.99     1185.07     34.05 o 
  -7 -11   8     2093.84     2108.84     48.80 o 
  -6 -11   8     1134.23     1076.49     30.67 o 
  -5 -11   8      769.66      791.70     25.16 o 
  -4 -11   8      461.27      427.17     25.49 o 
  -3 -11   8        9.01       12.75     12.66 o 
  -2 -11   8      425.21      424.17     33.26 o 
  -1 -11   8      231.17      214.22     28.04 o 
 -11 -10   8      210.31      219.73     22.04 o 
 -10 -10   8      824.52      876.31     41.36 o 
  -9 -10   8      808.65      800.25     27.34 o 
  -8 -10   8       33.40       25.54     11.08 o 
  -7 -10   8     1411.77     1349.06     35.30 o 
  -6 -10   8     1524.62     1479.69     36.85 o 
  -5 -10   8      362.95      338.81     16.06 o 
  -4 -10   8      465.77      434.59     17.31 o 
  -3 -10   8       14.54       17.59      5.91 o 
  -2 -10   8      145.64      134.05     10.68 o 
  -1 -10   8      108.36      105.55     20.31 o 
   0 -10   8       78.49       72.12     18.75 o 
   1 -10   8      101.90      124.75     23.31 o 
 -11  -9   8     2144.69     2273.54     76.23 o 
 -10  -9   8     1434.05     1506.32     56.00 o 
  -9  -9   8     1647.93     1655.08     41.56 o 
  -8  -9   8      242.43      253.67     29.89 o 
  -7  -9   8       81.09       66.86      9.37 o 
  -6  -9   8      255.70      220.20     13.13 o 
  -5  -9   8      144.06      142.25     11.80 o 
  -4  -9   8      319.07      315.83     14.68 o 
  -3  -9   8       22.31       29.54      6.32 o 
  -2  -9   8      513.79      508.06     25.55 o 
  -1  -9   8       49.13       41.06      6.86 o 
   0  -9   8        2.41       -8.88      5.92 o 
   1  -9   8      579.99      575.38     22.12 o 
   2  -9   8      103.51       80.39     19.28 o 
 -12  -8   8      265.01      318.29     26.97 o 
 -11  -8   8     1980.67     2174.69     73.52 o 
 -10  -8   8     1138.97     1203.89     47.98 o 
  -9  -8   8     1027.21      996.79     29.57 o 
  -8  -8   8      275.33      281.35     15.20 o 
  -7  -8   8       52.18       48.37      7.55 o 
  -6  -8   8        8.51        9.39      5.21 o 
  -5  -8   8        3.52       -0.84     12.71 o 
  -4  -8   8      159.04      131.58     12.58 o 
  -3  -8   8      285.12      268.05     14.80 o 
  -2  -8   8     1280.46     1166.75     28.85 o 
  -1  -8   8      438.63      475.36     16.88 o 
   0  -8   8      213.34      206.38     11.73 o 
   1  -8   8      928.91      916.19     34.66 o 
   2  -8   8     2200.76     2253.66     51.97 o 
   3  -8   8       59.27       58.24      8.93 o 
   4  -8   8      180.31      213.73     27.14 o 
 -12  -7   8       27.73       19.61     11.64 o 
 -11  -7   8        5.99        5.80      8.63 o 
 -10  -7   8       20.51       32.07     10.40 o 
  -9  -7   8     1328.11     1310.44     40.32 o 
  -8  -7   8     1037.81      984.20     27.89 o 
  -7  -7   8        2.05       11.68      5.67 o 
  -6  -7   8       29.55       16.32      5.55 o 
  -5  -7   8       22.01       23.36      5.78 o 
  -4  -7   8      714.29      600.75     25.58 o 
  -3  -7   8     1251.59     1078.85     35.32 o 
  -2  -7   8      533.93      477.18     16.58 o 
  -1  -7   8      599.75      611.46     27.78 o 
   0  -7   8     1238.72     1227.98     29.43 o 
   1  -7   8     1659.74     1615.61     50.08 o 
   2  -7   8     2840.18     2806.34     77.51 o 
   3  -7   8     1132.34     1122.07     40.21 o 
   4  -7   8        0.46        6.71      6.58 o 
   5  -7   8      516.80      534.57     27.59 o 
 -12  -6   8      237.24      242.80     24.01 o 
 -11  -6   8       15.28        8.72      8.84 o 
 -10  -6   8      118.87      105.26     14.88 o 
  -9  -6   8      336.32      333.80     16.58 o 
  -8  -6   8     1428.05     1388.89     34.45 o 
  -7  -6   8        4.27       -3.97      5.11 o 
  -6  -6   8       97.35      111.35      9.18 o 
  -5  -6   8      372.30      368.33     14.23 o 
  -4  -6   8       36.26       21.68      5.45 o 
  -3  -6   8     3567.09     3247.60     61.13 o 
  -2  -6   8     1725.89     1760.72     37.32 o 
  -1  -6   8      229.23      317.90     13.04 o 
   0  -6   8     1834.55     1799.61     38.02 o 
   1  -6   8     3102.06     2990.43     79.89 o 
   2  -6   8     3905.13     3630.47     94.98 o 
   3  -6   8     2066.56     1938.75     58.22 o 
   4  -6   8      401.54      369.61     21.18 o 
   5  -6   8       79.02       79.27     10.16 o 
   6  -6   8      592.34      618.95     30.35 o 
 -12  -5   8      644.99      711.92     37.21 o 
 -11  -5   8      126.93      125.08     16.90 o 
 -10  -5   8       29.18       26.39      7.17 o 
  -9  -5   8      245.05      234.15     17.35 o 
  -8  -5   8      559.88      572.51     25.59 o 
  -7  -5   8     2108.33     2004.30     43.09 o 
  -6  -5   8        4.56        3.43      4.40 o 
  -5  -5   8     1664.82     1578.07     34.40 o 
  -4  -5   8     1853.70     1708.45     36.27 o 
  -3  -5   8     8714.70     8040.07    146.94 o 
  -2  -5   8     8408.42     7744.34    130.74 o 
  -1  -5   8      463.62      451.69     14.76 o 
   0  -5   8       62.00       53.21      6.33 o 
   1  -5   8     3198.99     3112.99     58.66 o 
   2  -5   8     5560.99     5309.81    131.13 o 
   3  -5   8     2792.50     2700.30     74.59 o 
   4  -5   8      111.51       83.18     11.64 o 
   5  -5   8      100.22       87.05     12.34 o 
   6  -5   8      433.60      443.66     25.12 o 
   7  -5   8      476.44      537.82     28.66 o 
 -12  -4   8     1157.80     1140.98     48.07 o 
 -11  -4   8      401.70      398.23     27.38 o 
 -10  -4   8        1.03       10.01      6.46 o 
  -9  -4   8      539.89      539.52     22.09 o 
  -8  -4   8      733.67      765.82     26.88 o 
  -7  -4   8     3676.03     3798.12     97.85 o 
  -6  -4   8     1764.83     1799.18     25.12 o 
  -5  -4   8       51.42       52.68      5.07 o 
  -4  -4   8     4393.31     4207.17     75.05 o 
  -3  -4   8    11276.78    10763.29    177.34 o 
  -2  -4   8    12723.28    11860.28    249.85 o 
  -1  -4   8     5313.13     4987.82     86.84 o 
   0  -4   8      403.05      382.33     13.09 o 
   1  -4   8       42.88       57.29      6.23 o 
   2  -4   8     4122.55     4091.32    103.21 o 
   3  -4   8     5587.43     5679.46    139.23 o 
   4  -4   8      491.95      493.37     23.73 o 
   5  -4   8     1527.40     1560.35     49.88 o 
   6  -4   8      477.08      505.01     25.70 o 
   7  -4   8      778.58      824.46     34.87 o 
   8  -4   8      754.26      817.88     35.94 o 
 -12  -3   8     1210.60     1231.32     50.45 o 
 -11  -3   8      424.71      445.84     28.95 o 
 -10  -3   8       63.12       52.75     13.16 o 
  -9  -3   8      620.98      678.08     30.47 o 
  -8  -3   8     3857.93     3947.65     73.33 o 
  -7  -3   8     5590.34     5677.51     81.04 o 
  -6  -3   8     3748.95     3675.52     54.31 o 
  -5  -3   8      425.85      362.48      9.99 o 
  -4  -3   8     1562.51     1658.16     26.40 o 
  -3  -3   8     5556.81     5441.20     93.52 o 
  -2  -3   8    18297.89    17542.90    282.66 o 
  -1  -3   8     4645.66     4623.18     80.60 o 
   0  -3   8        0.70        3.74      2.96 o 
   1  -3   8      196.64      198.47      6.63 o 
   2  -3   8      158.67      184.41     11.12 o 
   3  -3   8     2139.50     2144.32     41.24 o 
   4  -3   8      249.03      276.96     12.31 o 
   5  -3   8     1173.77     1305.86     37.81 o 
   6  -3   8     1231.63     1283.24     31.40 o 
   7  -3   8      550.13      543.59     24.44 o 
   8  -3   8      553.46      628.16     30.10 o 
   9  -3   8      286.63      324.50     22.74 o 
 -12  -2   8      873.45      911.54     43.63 o 
 -11  -2   8      915.15      979.96     42.93 o 
 -10  -2   8       54.34       64.23     14.10 o 
  -9  -2   8       56.31       54.89     12.62 o 
  -8  -2   8     6338.52     6614.39    120.65 o 
  -7  -2   8    10401.00    10692.07    145.19 o 
  -6  -2   8     7835.72     8025.55    116.27 o 
  -5  -2   8     2072.17     1987.72     31.58 o 
  -4  -2   8     1837.44     1835.53     28.82 o 
  -3  -2   8      610.30      644.26     12.43 o 
  -2  -2   8    10430.40    10179.46    166.86 o 
  -1  -2   8     5351.79     5233.46     89.54 o 
   0  -2   8      443.21      436.28     13.24 o 
   1  -2   8     1375.77     1265.37     27.38 o 
   2  -2   8     1298.80     1230.47     25.09 o 
   3  -2   8     1920.01     1893.57     36.62 o 
   4  -2   8     1604.91     1743.20     35.50 o 
   5  -2   8      153.80      197.26     10.99 o 
   6  -2   8      374.32      408.31     16.01 o 
   7  -2   8      698.99      749.17     23.27 o 
   8  -2   8     1463.22     1574.52     38.04 o 
   9  -2   8      562.73      639.15     45.85 o 
 -11  -1   8     1596.14     1587.07     58.68 o 
 -10  -1   8     1132.43     1066.56     43.59 o 
  -9  -1   8      127.11      121.91     16.32 o 
  -8  -1   8      163.20      181.86     16.94 o 
  -7  -1   8    11461.58    11608.12    162.23 o 
  -6  -1   8     8719.50     8671.83    105.24 o 
  -5  -1   8     1488.80     1498.01     25.32 o 
  -4  -1   8      212.43      207.94      7.18 o 
  -3  -1   8       68.60       72.10      4.29 o 
  -2  -1   8     2738.68     2821.95     63.47 o 
  -1  -1   8     2353.15     2078.86     39.44 o 
   0  -1   8       19.23       27.64      3.96 o 
   1  -1   8      351.29      297.82     10.58 o 
   2  -1   8     2722.25     2745.47     33.67 o 
   3  -1   8     2127.57     2152.51     31.68 o 
   4  -1   8     2346.69     2366.64     35.25 o 
   5  -1   8      471.77      474.76     23.26 o 
   6  -1   8        1.43        5.60      3.76 o 
   7  -1   8      305.35      277.88     12.34 o 
   8  -1   8     1219.89     1271.70     32.40 o 
   9  -1   8      487.18      532.60     20.53 o 
  10  -1   8      358.35      359.34     23.36 o 
 -11   0   8     2793.80     2871.80     90.34 o 
 -10   0   8      766.17      775.49     37.17 o 
  -9   0   8      353.70      336.84     23.40 o 
  -8   0   8       55.37       54.11     11.55 o 
  -7   0   8     1450.83     1402.60     62.09 o 
  -6   0   8     9888.29     9779.10    137.74 o 
  -5   0   8     2497.28     2476.71     34.23 o 
  -4   0   8      258.22      271.44      8.23 o 
  -3   0   8       10.26       37.63      4.48 o 
  -2   0   8      445.09      469.11      9.90 o 
  -1   0   8      917.31      767.66     17.93 o 
   0   0   8      635.60      543.07     14.22 o 
   1   0   8        1.86       15.49      5.82 o 
   2   0   8       97.32      149.16      5.71 o 
   3   0   8     3801.12     3859.51     84.60 o 
   4   0   8     2076.69     2015.76     57.53 o 
   5   0   8      778.26      883.06     17.11 o 
   6   0   8      188.87      209.28      8.62 o 
   7   0   8     1575.55     1593.02     28.33 o 
   8   0   8      290.27      279.96     11.39 o 
   9   0   8     1027.24     1060.46     23.35 o 
  10   0   8      636.60      695.55     24.26 o 
 -10   1   8     2120.59     2069.47     70.11 o 
  -9   1   8      286.97      276.81     22.66 o 
  -8   1   8      463.06      467.84     26.52 o 
  -7   1   8      151.81      131.90     11.52 o 
  -6   1   8      280.51      262.75     17.88 o 
  -5   1   8     2358.83     2365.00     37.39 o 
  -4   1   8       16.53       16.01      2.88 o 
  -3   1   8      571.56      552.09     13.83 o 
  -2   1   8      786.60      764.30     17.54 o 
  -1   1   8     1035.84      876.30     19.28 o 
   0   1   8      639.51      529.80     13.61 o 
   1   1   8        4.32       30.21      5.72 o 
   2   1   8      800.92      727.29     19.94 o 
   3   1   8        1.35        7.17      2.64 o 
   4   1   8     3829.77     3920.99     67.88 o 
   5   1   8     3504.50     3712.59     64.27 o 
   6   1   8     1390.39     1460.09     33.65 o 
   7   1   8     2024.56     2097.12     34.46 o 
   8   1   8      582.74      619.58     16.12 o 
   9   1   8       49.09       74.27      7.38 o 
  10   1   8      735.00      775.02     37.60 o 
  11   1   8      708.53      693.30     19.94 o 
 -10   2   8     1634.39     1682.96     62.87 o 
  -9   2   8      696.11      676.68     35.16 o 
  -8   2   8      257.05      275.57     21.96 o 
  -7   2   8       60.41       67.06     20.27 o 
  -6   2   8      264.31      218.04     15.95 o 
  -5   2   8      320.88      343.46     11.33 o 
  -4   2   8       15.50       19.02      3.19 o 
  -3   2   8      329.25      293.31     12.95 o 
  -2   2   8      458.61      420.90     10.59 o 
  -1   2   8     6841.50     6959.06    121.75 o 
   0   2   8     4763.25     4412.78     63.77 o 
   1   2   8     4740.14     4983.96     83.48 o 
   2   2   8     7214.52     7679.07    176.27 o 
   3   2   8     5787.50     5914.34    160.24 o 
   4   2   8        6.54       30.97      4.89 o 
   5   2   8     4074.70     4054.29     56.80 o 
   6   2   8     2745.04     2719.16     41.30 o 
   7   2   8      209.49      200.06     17.41 o 
   8   2   8      263.33      244.45     13.17 o 
   9   2   8       51.44       53.87     15.58 o 
  10   2   8       61.79       66.02      9.39 o 
  11   2   8      721.06      689.85     51.19 o 
  -9   3   8      100.20      113.24     18.91 o 
  -8   3   8        5.55      -14.25      9.50 o 
  -7   3   8       11.28        0.53     29.13 o 
  -6   3   8      192.76      190.92     20.00 o 
  -5   3   8      178.80      182.59     14.16 o 
  -4   3   8       66.94       54.82      5.17 o 
  -3   3   8      660.24      639.68     18.91 o 
  -2   3   8     1202.41     1099.95     19.70 o 
  -1   3   8      481.77      465.02     12.46 o 
   0   3   8     6151.64     5881.48     82.75 o 
   1   3   8     3860.20     4129.08     74.74 o 
   2   3   8     1250.94     1233.82     27.15 o 
   3   3   8     5542.65     5235.73     74.58 o 
   4   3   8     1935.27     1943.61     26.72 o 
   5   3   8      424.38      396.28      9.60 o 
   6   3   8     1658.75     1671.57     28.97 o 
   7   3   8      321.73      330.45     20.25 o 
   8   3   8      895.27      873.51     28.27 o 
   9   3   8       11.55       27.01     11.55 o 
  10   3   8      309.49      335.36     23.27 o 
  11   3   8      343.51      338.63     17.08 o 
  12   3   8      568.71      562.83     23.27 o 
  -9   4   8       96.72      138.07     20.81 o 
  -8   4   8       75.52       60.81     15.25 o 
  -7   4   8      253.59      198.23     23.40 o 
  -6   4   8      447.29      474.10     38.42 o 
  -5   4   8     2779.22     2551.13     54.37 o 
  -4   4   8     1797.86     1858.22     38.90 o 
  -3   4   8     1080.88     1060.79     24.80 o 
  -2   4   8     8671.82     8744.10    120.71 o 
  -1   4   8     2355.46     2206.43     33.87 o 
   0   4   8     1048.48      983.87     34.39 o 
   1   4   8     6402.91     6293.16    131.47 o 
   2   4   8      902.60      907.13     37.50 o 
   3   4   8     2555.43     2430.16     63.67 o 
   4   4   8     1629.98     1597.22     22.89 o 
   5   4   8       78.06       90.85      6.13 o 
   6   4   8      729.04      731.21     16.42 o 
   7   4   8      799.57      794.09     17.80 o 
   8   4   8     2279.06     2340.40     47.51 o 
   9   4   8       23.80       47.52      8.72 o 
  10   4   8      599.93      574.89     21.26 o 
  11   4   8      272.01      264.98     16.98 o 
  12   4   8       13.41       23.53      8.35 o 
  -8   5   8      107.15       95.60     18.17 o 
  -7   5   8     1123.94     1045.71     45.19 o 
  -6   5   8      506.15      503.74     26.03 o 
  -5   5   8      298.23      315.28     16.77 o 
  -4   5   8     2329.80     2261.16     74.18 o 
  -3   5   8      168.91      185.23     42.52 o 
  -2   5   8     6190.17     6029.66    120.26 o 
  -1   5   8     4278.05     4094.54     65.43 o 
   0   5   8      670.79      622.22     18.29 o 
   1   5   8      631.33      564.43     17.28 o 
   2   5   8     3638.51     3752.25     68.16 o 
   3   5   8     1372.64     1415.96     29.63 o 
   4   5   8      588.09      622.61     17.02 o 
   5   5   8      544.61      550.93     11.34 o 
   6   5   8     1009.81      980.36     19.89 o 
   7   5   8     1356.28     1300.26     27.62 o 
   8   5   8      980.56      999.84     26.40 o 
   9   5   8     1978.06     1881.67     41.73 o 
  10   5   8        9.33       -4.20      6.52 o 
  11   5   8      907.41      825.56     26.37 o 
  12   5   8       14.85       11.82     10.83 o 
  -7   6   8      707.99      770.43     39.56 o 
  -6   6   8     1311.36     1274.89     36.14 o 
  -5   6   8       40.69       39.36      8.57 o 
  -4   6   8     1066.30     1013.21     33.48 o 
  -3   6   8     2855.75     2494.22     59.31 o 
  -2   6   8     2051.94     1861.41     47.32 o 
  -1   6   8     1587.10     1436.59     46.73 o 
   0   6   8      263.56      208.73     15.15 o 
   1   6   8      155.10      136.60     16.84 o 
   2   6   8       91.83      103.39      6.67 o 
   3   6   8     2693.24     2678.37     43.49 o 
   4   6   8     1280.66     1288.18     27.89 o 
   5   6   8       53.67       52.27      4.88 o 
   6   6   8      277.68      246.96      9.94 o 
   7   6   8      354.14      344.93     14.65 o 
   8   6   8       34.76       46.88     10.16 o 
   9   6   8     1016.83      957.53     27.17 o 
  10   6   8      672.39      649.11     22.71 o 
  11   6   8        6.52       19.60      7.88 o 
  12   6   8      436.22      356.65     18.65 o 
  -6   7   8     1168.91     1085.93     33.89 o 
  -5   7   8      941.87      977.47     26.96 o 
  -4   7   8      129.75      126.56     15.62 o 
  -3   7   8      627.81      575.41     25.35 o 
  -2   7   8     2172.11     2075.44     52.67 o 
  -1   7   8     2146.79     2081.86     82.77 o 
   0   7   8       46.97       48.08     11.45 o 
   1   7   8       79.43       83.60     11.35 o 
   2   7   8       92.45       76.30     10.12 o 
   3   7   8      261.66      267.32     15.74 o 
   4   7   8     2805.69     2808.41     45.56 o 
   5   7   8      507.95      503.83     13.57 o 
   6   7   8      617.89      566.65     15.28 o 
   7   7   8      209.64      190.88      9.64 o 
   8   7   8      798.93      772.99     23.26 o 
   9   7   8     1422.21     1298.57     32.87 o 
  10   7   8     1396.17     1186.55     31.96 o 
  11   7   8      501.53      464.12     32.17 o 
  12   7   8        5.17        3.52      7.38 o 
  -5   8   8      934.01      955.97     34.52 o 
  -4   8   8      265.67      284.61     33.29 o 
  -3   8   8      175.25      181.23     17.11 o 
  -2   8   8      109.44       99.53     13.21 o 
  -1   8   8     1224.00     1121.45     35.24 o 
   0   8   8      471.97      439.48     21.87 o 
   1   8   8       45.39       68.67     11.49 o 
   2   8   8      238.32      222.86     26.91 o 
   3   8   8       19.45       17.04      8.11 o 
   4   8   8      816.97      824.70     28.80 o 
   5   8   8     3845.81     3917.99     82.24 o 
   6   8   8      506.23      519.79     21.21 o 
   7   8   8       21.51       22.26      5.51 o 
   8   8   8      137.51      109.36     10.70 o 
   9   8   8      788.23      692.31     23.05 o 
  10   8   8     1180.98     1111.74     49.53 o 
  11   8   8     1277.70     1137.49     32.48 o 
  12   8   8      410.65      367.17     24.49 o 
  -4   9   8       50.71       61.03     18.83 o 
  -3   9   8       49.52       41.61     12.44 o 
  -2   9   8      146.80      130.11     15.17 o 
  -1   9   8      132.17      125.91     14.56 o 
   0   9   8     1239.23     1163.60     37.68 o 
   1   9   8        7.93      -10.07      9.19 o 
   2   9   8      708.43      692.91     48.33 o 
   3   9   8       83.39       84.05     12.52 o 
   4   9   8       76.33       67.12     11.05 o 
   5   9   8     3996.79     3942.74     83.99 o 
   6   9   8     3101.26     3076.85     68.07 o 
   7   9   8     1425.72     1356.48     40.01 o 
   8   9   8       74.93       74.98      9.94 o 
   9   9   8      473.48      421.31     18.48 o 
  10   9   8     1300.70     1202.44     33.24 o 
  11   9   8     1403.29     1228.13     34.64 o 
  12   9   8      306.79      308.66     17.96 o 
  -3  10   8       59.45       44.76     17.35 o 
  -2  10   8      215.46      206.03     19.48 o 
  -1  10   8        1.17        3.43     12.42 o 
   0  10   8      684.07      674.24     28.96 o 
   1  10   8     1213.19     1110.57     37.37 o 
   2  10   8      477.06      440.85     23.82 o 
   3  10   8       97.60       85.53     13.52 o 
   4  10   8      417.71      370.06     21.20 o 
   5  10   8      669.97      654.59     25.72 o 
   6  10   8     3433.77     3401.42     75.22 o 
   7  10   8     1308.34     1368.72     47.43 o 
   8  10   8      570.16      543.10     18.11 o 
   9  10   8      223.49      191.53     21.46 o 
  10  10   8     1805.46     1653.41     41.56 o 
  11  10   8     2167.73     1931.57     47.13 o 
  12  10   8       59.98       78.25     11.87 o 
  -2  11   8       63.13       67.61     21.79 o 
  -1  11   8       31.44       26.99     17.19 o 
   0  11   8      553.12      587.31     29.17 o 
   1  11   8     2522.36     2378.66     62.44 o 
   2  11   8     1798.67     1728.79     49.89 o 
   3  11   8      727.29      700.16     29.67 o 
   4  11   8       41.53       58.96     12.56 o 
   5  11   8     2361.95     2430.20     60.45 o 
   6  11   8     1890.66     1896.65     49.83 o 
   7  11   8     1015.50     1031.31     33.24 o 
   8  11   8     1035.06      973.82     25.70 o 
   9  11   8       43.76       52.63     15.34 o 
  10  11   8     1193.73     1026.88     45.68 o 
  11  11   8     2355.47     2194.52     52.67 o 
  12  11   8      819.99      753.85     28.54 o 
   0  12   8      164.02      160.84     19.31 o 
   1  12   8     1000.41     1080.45     39.95 o 
   2  12   8      690.87      693.39     31.30 o 
   3  12   8     1123.68     1181.56     40.31 o 
   4  12   8      896.57      947.29     50.37 o 
   5  12   8      412.52      416.98     23.49 o 
   6  12   8     2780.49     2784.76     67.83 o 
   7  12   8      294.87      289.34     20.20 o 
   8  12   8      666.58      656.44     27.17 o 
   9  12   8      140.12      128.21     21.01 o 
  10  12   8      173.64      144.32     22.78 o 
  11  12   8     1705.42     1742.54     65.71 o 
   2  13   8     1586.15     1680.02     52.68 o 
   3  13   8     1225.20     1231.44     42.89 o 
   4  13   8     1769.50     1857.19     54.39 o 
   5  13   8       17.43       20.31     13.77 o 
   6  13   8     1363.91     1388.81     44.09 o 
   7  13   8     1803.51     1857.50     52.11 o 
   8  13   8       69.69       77.70     25.51 o 
   9  13   8       32.59       27.75     16.16 o 
  10  13   8       65.15       47.00     17.48 o 
  -8 -11   9     1701.85     1748.71     62.62 o 
  -7 -11   9       48.08       54.69     14.47 o 
  -6 -11   9      184.34      171.03     19.57 o 
  -5 -11   9        6.85        2.90     11.76 o 
  -4 -11   9       59.12       27.01     10.98 o 
 -10 -10   9       20.53       20.33      9.07 o 
  -9 -10   9     1114.45     1155.36     34.47 o 
  -8 -10   9     2276.97     2311.37     52.97 o 
  -7 -10   9      256.68      270.18     15.86 o 
  -6 -10   9      159.95      136.02     15.07 o 
  -5 -10   9      287.08      292.34     15.28 o 
  -4 -10   9       26.36       23.32     10.90 o 
  -3 -10   9       95.71       97.38      9.68 o 
  -2 -10   9       19.12       23.56      6.74 o 
   0 -10   9      588.80      582.56     40.38 o 
 -11  -9   9       38.88       31.46     12.05 o 
 -10  -9   9        2.23      -10.12      6.75 o 
  -9  -9   9      127.83      103.84     11.97 o 
  -8  -9   9      426.79      431.40     19.29 o 
  -7  -9   9      417.93      398.30     18.73 o 
  -6  -9   9      309.27      285.24     15.18 o 
  -5  -9   9     1767.83     1558.95     37.66 o 
  -4  -9   9      881.44      824.16     24.81 o 
  -3  -9   9      834.22      762.47     23.26 o 
  -2  -9   9      366.45      370.61     15.72 o 
  -1  -9   9      128.21      125.17     10.39 o 
   0  -9   9        4.60       11.06      7.57 o 
   1  -9   9      242.34      279.42     16.51 o 
   2  -9   9     1355.69     1384.15     64.02 o 
 -11  -8   9      172.31      161.88     20.02 o 
 -10  -8   9       84.81      113.57     16.90 o 
  -9  -8   9      152.63      136.40     12.90 o 
  -8  -8   9        5.01        1.12      6.85 o 
  -7  -8   9      245.30      224.04     13.69 o 
  -6  -8   9       17.56        9.38      5.80 o 
  -5  -8   9      152.16      148.11     13.84 o 
  -4  -8   9      931.68      848.22     24.84 o 
  -3  -8   9     2278.62     2116.45     45.28 o 
  -2  -8   9     1596.94     1567.35     36.15 o 
  -1  -8   9      629.56      590.40     19.61 o 
   0  -8   9      255.43      235.75     12.69 o 
   1  -8   9      233.63      223.07     17.60 o 
   2  -8   9      233.86      239.02     18.79 o 
   3  -8   9     1014.38      977.54     30.78 o 
 -11  -7   9      150.56      144.37     18.34 o 
 -10  -7   9      329.58      317.14     23.56 o 
  -9  -7   9       15.06       11.00      7.09 o 
  -8  -7   9      413.91      395.57     17.68 o 
  -7  -7   9      177.82      183.78     12.14 o 
  -6  -7   9       85.36       82.55      8.69 o 
  -5  -7   9       16.97        8.65      5.10 o 
  -4  -7   9       25.93       10.08      7.36 o 
  -3  -7   9     3566.62     3151.78     61.27 o 
  -2  -7   9     4566.48     4224.50     77.79 o 
  -1  -7   9     2774.96     2549.53     51.17 o 
   0  -7   9      798.48      745.52     44.33 o 
   1  -7   9      637.74      601.14     26.89 o 
   2  -7   9       36.77       41.98      9.29 o 
   3  -7   9      446.05      457.60     24.63 o 
   4  -7   9     1392.60     1424.91     42.00 o 
 -12  -6   9      245.40      256.17     24.30 o 
 -11  -6   9      143.14      133.96     17.76 o 
 -10  -6   9      126.92       94.82     14.64 o 
  -9  -6   9       10.02        1.93      6.50 o 
  -8  -6   9      639.09      635.00     27.63 o 
  -7  -6   9     2462.91     2393.65     50.46 o 
  -6  -6   9     3308.56     3091.28    103.80 o 
  -5  -6   9      139.59      129.88     23.15 o 
  -4  -6   9      452.66      410.51     22.45 o 
  -3  -6   9       62.61       46.43      7.13 o 
  -2  -6   9     5210.66     4685.00     96.75 o 
  -1  -6   9     5186.43     4978.66    130.88 o 
   0  -6   9     1473.81     1372.10     32.03 o 
   1  -6   9       39.47       54.40      9.62 o 
   2  -6   9        5.85       14.06      7.40 o 
   3  -6   9      295.00      315.05     19.70 o 
   4  -6   9      337.85      322.74     20.44 o 
   5  -6   9        1.08       25.80      7.85 o 
 -12  -5   9      138.25      149.22     20.15 o 
 -11  -5   9       21.27       10.69     10.12 o 
 -10  -5   9       41.16       36.10     10.32 o 
  -9  -5   9       19.52        9.74      8.55 o 
  -8  -5   9      895.70      820.94     25.16 o 
  -7  -5   9     4338.47     4350.57     80.96 o 
  -6  -5   9     8916.15     8841.54    150.48 o 
  -5  -5   9     1773.49     1666.98     42.33 o 
  -4  -5   9     2041.13     1947.92     40.86 o 
  -3  -5   9     1346.55     1247.79     29.16 o 
  -2  -5   9        7.35       16.73      4.67 o 
  -1  -5   9     4490.02     4391.23     79.03 o 
   0  -5   9      836.61      770.50     21.22 o 
   1  -5   9       43.83       38.43      7.32 o 
   2  -5   9        1.44       -6.78      5.76 o 
   3  -5   9      848.03      787.78     31.58 o 
   4  -5   9      277.45      267.43     18.59 o 
   5  -5   9       47.72       52.10     10.90 o 
   6  -5   9        2.97        3.50      7.85 o 
 -12  -4   9      659.71      731.57     38.86 o 
 -11  -4   9     1716.13     1846.20     64.39 o 
 -10  -4   9      357.66      381.90     24.71 o 
  -9  -4   9      369.15      378.33     23.36 o 
  -8  -4   9      393.80      365.23     16.62 o 
  -7  -4   9     1235.82     1195.75     30.03 o 
  -6  -4   9     6511.72     6338.12    110.58 o 
  -5  -4   9     7025.52     6740.83    116.09 o 
  -4  -4   9     2084.71     2024.57     41.41 o 
  -3  -4   9     1606.41     1534.29     33.18 o 
  -2  -4   9       18.76       24.49      6.00 o 
  -1  -4   9        4.85       17.76      5.69 o 
   0  -4   9       10.69       26.98      4.64 o 
   1  -4   9      430.15      400.59     15.23 o 
   2  -4   9     1315.30     1305.87     42.31 o 
   3  -4   9     2519.29     2411.28     68.38 o 
   4  -4   9     3726.45     3698.03     97.98 o 
   5  -4   9      764.62      772.77     32.20 o 
   6  -4   9       14.39        7.24      7.73 o 
   7  -4   9      321.65      361.88     23.60 o 
 -11  -3   9     2847.48     3157.77     66.17 o 
 -10  -3   9     1866.32     2003.11     69.74 o 
  -9  -3   9     1449.14     1493.84     66.90 o 
  -8  -3   9     1545.63     1622.05     36.03 o 
  -7  -3   9       88.30       84.44      7.48 o 
  -6  -3   9     1375.81     1351.71     26.87 o 
  -5  -3   9     3405.82     3443.47     68.07 o 
  -4  -3   9     1240.46     1210.35     27.66 o 
  -3  -3   9      554.41      537.37     16.25 o 
  -2  -3   9     1002.05      934.89     22.89 o 
  -1  -3   9      913.69      803.34     36.08 o 
   0  -3   9      447.88      448.69     14.35 o 
   1  -3   9      420.64      422.14     14.25 o 
   2  -3   9      124.97      132.65     12.05 o 
   3  -3   9       47.75       70.31      9.83 o 
   4  -3   9     2370.97     2332.95     66.24 o 
   5  -3   9     1468.28     1540.12     49.42 o 
   6  -3   9       31.70       41.36      9.99 o 
   7  -3   9      549.31      582.93     28.45 o 
   8  -3   9     1022.46     1125.52     43.63 o 
 -11  -2   9      997.91     1105.46     46.42 o 
 -10  -2   9     3559.31     3747.22     74.02 o 
  -9  -2   9     1724.32     1723.16     39.78 o 
  -8  -2   9     1286.41     1272.12     47.37 o 
  -7  -2   9      322.64      318.65     11.56 o 
  -6  -2   9      190.21      196.93     10.64 o 
  -5  -2   9      217.16      205.21      7.89 o 
  -4  -2   9       34.76       35.98      3.78 o 
  -3  -2   9       30.99       38.24      6.27 o 
  -2  -2   9      256.14      268.81     11.01 o 
  -1  -2   9     2906.20     2807.02     52.37 o 
   0  -2   9     1251.57     1130.90     25.58 o 
   1  -2   9      156.68      148.52     13.73 o 
   2  -2   9       18.93        0.58      4.65 o 
   3  -2   9     1275.25     1251.28     26.82 o 
   4  -2   9       24.78       65.48      9.17 o 
   5  -2   9      204.35      256.60     12.61 o 
   6  -2   9      224.74      246.41     13.10 o 
   7  -2   9     1515.80     1497.93     49.75 o 
   8  -2   9      978.43     1040.82     40.54 o 
   9  -2   9      946.13      975.89     40.46 o 
 -11  -1   9      149.57      159.91     21.18 o 
 -10  -1   9      836.74      885.52     39.35 o 
  -9  -1   9     2051.76     2051.28     46.40 o 
  -8  -1   9      654.74      637.60     20.41 o 
  -7  -1   9      375.12      370.76     13.32 o 
  -6  -1   9        7.11       22.20      4.17 o 
  -5  -1   9      535.48      502.98     12.28 o 
  -4  -1   9      627.52      579.90     12.71 o 
  -3  -1   9        8.01       20.87      3.09 o 
  -2  -1   9      205.56      205.23      9.09 o 
  -1  -1   9      673.29      654.06     17.39 o 
   0  -1   9     4006.54     3887.06     68.76 o 
   1  -1   9      496.63      411.58     13.29 o 
   2  -1   9     1720.55     1722.03     22.73 o 
   3  -1   9     3923.40     4032.65     55.21 o 
   4  -1   9     3440.87     3652.96     51.62 o 
   5  -1   9      264.03      395.85     11.05 o 
   6  -1   9      902.87      940.98     19.35 o 
   7  -1   9     1079.12     1136.87     29.30 o 
   8  -1   9     1012.39     1036.35     28.91 o 
   9  -1   9      904.29      911.64     39.19 o 
  10  -1   9        0.74       -5.06      7.69 o 
 -11   0   9       24.89       39.64     15.25 o 
 -10   0   9      128.75      132.24     18.01 o 
  -9   0   9       22.60       50.99     12.05 o 
  -8   0   9      348.28      368.20     15.64 o 
  -7   0   9      446.31      448.60     14.41 o 
  -6   0   9       22.13        8.60      6.71 o 
  -5   0   9       47.20       46.57      4.56 o 
  -4   0   9       36.68       46.26      4.20 o 
  -3   0   9      692.62      650.92     13.16 o 
  -2   0   9      126.34       94.35      9.12 o 
  -1   0   9      787.95      738.42     18.19 o 
   0   0   9      312.93      321.06     11.10 o 
   1   0   9     5069.46     5253.55     70.30 o 
   2   0   9     3577.20     3673.44     44.04 o 
   3   0   9     6367.13     6374.86     87.90 o 
   4   0   9     8570.98     8882.23    116.40 o 
   5   0   9     1202.29     1192.68     27.16 o 
   6   0   9      104.44      109.18      9.13 o 
   7   0   9      368.27      377.47     12.08 o 
   8   0   9     2073.76     2042.40     35.47 o 
   9   0   9     1014.84     1025.06     23.33 o 
  10   0   9       22.25       42.67      9.28 o 
 -10   1   9      102.25      130.47     19.37 o 
  -9   1   9       86.33      106.66     16.12 o 
  -8   1   9      462.51      491.53     25.27 o 
  -7   1   9       97.57      100.14      8.01 o 
  -6   1   9      661.62      635.09     16.61 o 
  -5   1   9      640.06      594.36     17.96 o 
  -4   1   9      268.60      282.41      8.27 o 
  -3   1   9      547.10      564.33     11.35 o 
  -2   1   9     1955.19     2062.91     38.89 o 
  -1   1   9     6898.58     7078.52    117.46 o 
   0   1   9     3223.76     3214.67     56.94 o 
   1   1   9        9.80       32.38      4.27 o 
   2   1   9     2531.21     2736.94     33.86 o 
   3   1   9     5080.53     5145.69    128.92 o 
   4   1   9    11182.71    11651.57    150.80 o 
   5   1   9     1924.32     1880.98     29.99 o 
   6   1   9     1171.68     1151.70     21.56 o 
   7   1   9       14.99       13.96      4.43 o 
   8   1   9     1792.76     1809.18     48.79 o 
   9   1   9      567.41      599.36     17.05 o 
  10   1   9      102.50      108.12      9.74 o 
  11   1   9     1560.44     1616.50     33.04 o 
 -10   2   9        0.39       -3.17     13.24 o 
  -9   2   9        5.04        8.02     11.55 o 
  -8   2   9      569.31      598.31     30.96 o 
  -7   2   9      104.08      103.67      8.09 o 
  -6   2   9      880.80      870.67     20.00 o 
  -5   2   9       77.92       53.69      6.07 o 
  -4   2   9      337.66      327.53      9.07 o 
  -3   2   9      906.75      873.01     17.73 o 
  -2   2   9     7969.49     7852.72    159.68 o 
  -1   2   9     9142.50     9290.07    129.29 o 
   0   2   9    10147.20    10058.54    163.35 o 
   1   2   9     1144.05     1092.09     33.08 o 
   2   2   9      616.05      664.14     23.03 o 
   3   2   9     4805.63     5094.26     68.52 o 
   4   2   9     6615.69     6559.78    199.13 o 
   5   2   9     2172.01     2351.35     35.85 o 
   6   2   9      192.43      188.18      8.50 o 
   7   2   9     1181.67     1153.46     22.43 o 
   8   2   9      983.02     1033.93     21.73 o 
   9   2   9     2410.28     2361.42     40.02 o 
  10   2   9      546.05      566.74     17.22 o 
  11   2   9      612.22      682.16     19.94 o 
  -9   3   9       23.21       19.45     14.84 o 
  -8   3   9       58.68       50.70     14.80 o 
  -7   3   9      226.38      212.19     27.61 o 
  -6   3   9     2462.87     2306.65     50.78 o 
  -5   3   9     3173.67     3015.16     82.36 o 
  -4   3   9     1064.35     1008.13     43.04 o 
  -3   3   9       90.99       95.35      6.08 o 
  -2   3   9     5275.89     5231.42     75.34 o 
  -1   3   9    20903.13    19783.48    530.87 o 
   0   3   9    12629.68    12606.38    214.16 o 
   1   3   9     1142.41     1170.49     49.44 o 
   2   3   9     1288.01     1267.51     28.90 o 
   3   3   9      473.65      535.63     12.67 o 
   4   3   9     4688.92     4845.11     59.53 o 
   5   3   9     1994.58     2022.39     28.58 o 
   6   3   9     1797.62     1823.73     27.04 o 
   7   3   9     2017.46     2034.87     33.58 o 
   8   3   9     1520.42     1592.71     35.70 o 
   9   3   9     2481.13     2528.59     51.90 o 
  10   3   9     1410.42     1410.28     35.23 o 
  11   3   9       38.20       46.77      9.50 o 
  -8   4   9       21.28       18.54     12.75 o 
  -7   4   9      241.50      241.06     26.36 o 
  -6   4   9     1618.37     1625.32     40.21 o 
  -5   4   9     4260.36     4020.32    154.38 o 
  -4   4   9      221.26      202.38     21.30 o 
  -3   4   9     1158.16     1191.19     27.86 o 
  -2   4   9     1076.73     1039.17     24.00 o 
  -1   4   9     9415.17     9317.67    128.77 o 
   0   4   9     8001.04     7605.22    105.51 o 
   1   4   9     1733.11     1665.22     42.11 o 
   2   4   9       24.52        7.03     11.27 o 
   3   4   9      108.78      106.29      8.59 o 
   4   4   9     1521.88     1511.69     22.34 o 
   5   4   9     3834.31     3768.13     47.99 o 
   6   4   9       47.03       52.33      4.95 o 
   7   4   9      198.12      185.13     11.35 o 
   8   4   9     1757.07     1735.74     38.18 o 
   9   4   9     2449.58     2445.13     50.43 o 
  10   4   9     2908.80     2752.44     56.56 o 
  11   4   9      579.07      557.17     21.75 o 
  12   4   9       42.50       24.65      8.88 o 
  -8   5   9      184.44      196.05     23.44 o 
  -7   5   9      308.54      298.52     24.96 o 
  -6   5   9     6086.99     5721.14    109.95 o 
  -5   5   9     6670.75     6572.78    122.78 o 
  -4   5   9     2591.01     2490.43     81.08 o 
  -3   5   9     1920.93     1739.83     61.55 o 
  -2   5   9        1.83      -13.94      9.79 o 
  -1   5   9      370.47      347.36     24.75 o 
   0   5   9     6578.40     6343.37     88.82 o 
   1   5   9     1577.73     1432.34     30.09 o 
   2   5   9      276.72      277.96     10.76 o 
   3   5   9      436.94      418.74     41.28 o 
   4   5   9     3064.56     3218.25    153.02 o 
   5   5   9     1014.92     1006.86     17.06 o 
   6   5   9      393.24      383.25     10.02 o 
   7   5   9       23.83       28.76      5.40 o 
   8   5   9     1140.79     1074.22     27.77 o 
   9   5   9     2722.59     2489.85     51.42 o 
  10   5   9     1862.92     1801.40     41.83 o 
  11   5   9     1479.17     1311.66     35.03 o 
  12   5   9      158.24      142.95     13.68 o 
  -7   6   9        4.12       16.61     12.50 o 
  -6   6   9      726.46      676.00     25.45 o 
  -5   6   9     5727.53     5525.78    107.26 o 
  -4   6   9     3566.34     3405.35    105.55 o 
  -3   6   9      987.50      927.70     41.65 o 
  -2   6   9      195.80      173.82     15.55 o 
  -1   6   9       12.52        8.18      8.41 o 
   0   6   9     1553.48     1493.86     56.33 o 
   1   6   9     1362.37     1345.85     37.22 o 
   2   6   9      377.40      338.40     11.23 o 
   3   6   9     1160.45     1050.91     24.22 o 
   4   6   9     5442.78     5374.30     95.78 o 
   5   6   9     6949.51     6743.23    118.67 o 
   6   6   9     3491.10     3405.00     44.76 o 
   7   6   9     1870.27     1807.14     35.10 o 
   8   6   9      791.20      714.81     21.97 o 
   9   6   9       16.95       -1.06      6.60 o 
  10   6   9     1376.51     1269.74     33.46 o 
  11   6   9      724.34      686.22     24.21 o 
  12   6   9      611.91      535.68     22.38 o 
  -6   7   9       37.88       54.60     10.50 o 
  -5   7   9     1681.20     1664.90     43.56 o 
  -4   7   9     3092.59     2918.55     70.27 o 
  -3   7   9      240.41      222.77     20.76 o 
  -2   7   9       62.43       52.44     11.11 o 
  -1   7   9      231.23      251.23     17.78 o 
   0   7   9      216.17      210.16     16.41 o 
   1   7   9      108.49      114.88     12.97 o 
   2   7   9        3.59       -5.04     20.60 o 
   3   7   9        3.87       -2.41      7.64 o 
   4   7   9      416.63      403.83     13.23 o 
   5   7   9     3592.89     3471.03     99.61 o 
   6   7   9     5933.09     5833.05    116.03 o 
   7   7   9     1754.99     1775.71     32.34 o 
   8   7   9     2174.15     2058.04     44.12 o 
   9   7   9     1599.70     1501.19     36.28 o 
  10   7   9       16.91       32.39      8.35 o 
  11   7   9     1028.28      909.85     28.51 o 
  12   7   9      199.62      200.28     16.04 o 
  -5   8   9       86.80       84.65     12.76 o 
  -4   8   9      249.41      238.50     24.69 o 
  -3   8   9       80.59       88.98     13.94 o 
  -2   8   9       19.77       22.67      9.58 o 
  -1   8   9      283.64      272.30     18.84 o 
   0   8   9     1587.93     1495.85     90.30 o 
   1   8   9     3453.64     3271.74     74.31 o 
   2   8   9     1645.37     1662.46    111.20 o 
   3   8   9     1162.43     1162.28     34.60 o 
   4   8   9     1152.74     1166.98     34.38 o 
   5   8   9      647.54      630.12     35.28 o 
   6   8   9     4174.23     4130.79     76.34 o 
   7   8   9     3380.10     3325.18     65.93 o 
   8   8   9      946.52      835.75     25.14 o 
   9   8   9      696.71      624.23     28.58 o 
  10   8   9      210.43      188.80     14.62 o 
  11   8   9      516.91      480.66     27.67 o 
  12   8   9      420.05      386.64     19.92 o 
  -4   9   9      111.48      115.39     17.54 o 
  -3   9   9       11.93       24.42     11.69 o 
  -2   9   9      268.08      257.27     20.06 o 
  -1   9   9      102.24      108.13     14.46 o 
   0   9   9      578.53      544.72     25.90 o 
   1   9   9     5258.59     4856.71    104.14 o 
   2   9   9     2840.33     2669.56     64.32 o 
   3   9   9     1547.88     1551.56     43.44 o 
   4   9   9     2795.51     2720.95     63.71 o 
   5   9   9      942.13      901.99     30.51 o 
   6   9   9      373.81      353.28     28.43 o 
   7   9   9     1505.60     1404.69     51.60 o 
   8   9   9      727.99      656.37     32.11 o 
   9   9   9       41.61       31.49     10.61 o 
  10   9   9        2.97       -1.02      7.06 o 
  11   9   9     1460.98     1336.39     36.79 o 
  12   9   9      587.22      593.37     24.22 o 
  -3  10   9      232.68      235.08     21.77 o 
  -2  10   9       90.96       70.24     15.02 o 
  -1  10   9      926.91      928.33     35.48 o 
   0  10   9      230.79      206.81     21.55 o 
   1  10   9     1872.50     1857.93     51.93 o 
   2  10   9     2681.54     2629.19     65.29 o 
   3  10   9     1878.01     1800.34     49.30 o 
   4  10   9     4110.26     3974.42    117.62 o 
   5  10   9     1254.73     1181.12     61.68 o 
   6  10   9       25.41       14.80      9.78 o 
   7  10   9      314.21      308.09     18.83 o 
   8  10   9      701.59      658.67     33.68 o 
   9  10   9      310.48      315.62     24.75 o 
  10  10   9       36.02       27.35      9.09 o 
  11  10   9      979.81      883.91     29.70 o 
  12  10   9      819.92      720.85     27.28 o 
  -1  11   9      631.03      630.58     31.03 o 
   0  11   9     1356.51     1393.97     45.77 o 
   1  11   9       12.47       -1.54     11.50 o 
   2  11   9      604.33      586.83     28.67 o 
   3  11   9     2583.94     2580.01     65.34 o 
   4  11   9     1182.50     1148.71     37.65 o 
   5  11   9      870.47      858.89     31.37 o 
   6  11   9      355.67      334.35     20.58 o 
   7  11   9      270.19      277.09     18.87 o 
   8  11   9      179.59      163.55     12.71 o 
   9  11   9      283.77      254.73     24.55 o 
  10  11   9       74.67       63.20     16.41 o 
  11  11   9      525.12      523.27     23.77 o 
   0  12   9     1251.17     1210.26     43.57 o 
   1  12   9      800.89      851.68     36.00 o 
   2  12   9       80.27       86.48     15.97 o 
   3  12   9      452.51      474.71     26.45 o 
   4  12   9      717.76      731.29     30.92 o 
   5  12   9      124.52      133.10     15.79 o 
   6  12   9      139.86      131.51     15.80 o 
   7  12   9     1367.07     1323.21     49.20 o 
   8  12   9      437.40      425.91     23.17 o 
   9  12   9      166.67      159.78     22.82 o 
  10  12   9      591.57      486.26     34.17 o 
   3  13   9        6.55       15.49     11.67 o 
   4  13   9      118.37      113.30     17.11 o 
   5  13   9      370.88      385.44     24.76 o 
   6  13   9        0.73       27.35     32.81 o 
   7  13   9      482.15      560.13     27.89 o 
   8  13   9     1204.71     1269.26     41.37 o 
   9  13   9      691.27      768.00     43.63 o 
  -6 -11  10       10.22       -5.45      7.44 o 
  -5 -11  10       82.65       60.64      9.61 o 
  -9 -10  10       28.45       29.47      9.58 o 
  -8 -10  10      140.31      139.78     13.54 o 
  -7 -10  10      791.66      817.57     27.35 o 
  -6 -10  10       79.17       82.62     10.28 o 
  -5 -10  10       32.96       25.93     13.10 o 
  -4 -10  10        6.80       -1.97      5.68 o 
  -3 -10  10        4.75        1.20      5.64 o 
  -2 -10  10       72.54       49.33      8.54 o 
  -1 -10  10      690.08      694.94     33.10 o 
 -10  -9  10       35.80       27.28      8.96 o 
  -9  -9  10       25.92       11.13      9.97 o 
  -8  -9  10       83.95       68.47     10.65 o 
  -7  -9  10       74.71       64.33      9.70 o 
  -6  -9  10     1227.89     1198.95     32.88 o 
  -5  -9  10      252.76      255.15     14.54 o 
  -4  -9  10      115.54       91.91     10.03 o 
  -3  -9  10      345.58      348.43     16.14 o 
  -2  -9  10      152.68      137.11     11.94 o 
  -1  -9  10       72.81       60.84      8.28 o 
   0  -9  10      836.02      832.72     35.20 o 
   1  -9  10      523.28      495.35     26.77 o 
 -11  -8  10      444.11      474.17     30.72 o 
 -10  -8  10       65.96       77.11     11.14 o 
  -9  -8  10        0.85        0.15      6.59 o 
  -8  -8  10      245.60      212.51     15.17 o 
  -7  -8  10       16.11        4.23      6.99 o 
  -6  -8  10      841.73      750.60     24.19 o 
  -5  -8  10     1054.95      965.94     27.71 o 
  -4  -8  10      941.21      846.20     25.47 o 
  -3  -8  10      941.21      877.57     25.48 o 
  -2  -8  10      348.88      335.05     15.20 o 
  -1  -8  10      194.16      184.22     21.96 o 
   0  -8  10      317.34      306.27     14.62 o 
   1  -8  10      988.57     1022.89     38.86 o 
   2  -8  10      900.06      905.25     36.84 o 
 -11  -7  10      171.02      190.05     21.63 o 
 -10  -7  10      533.17      575.28     31.83 o 
  -9  -7  10        9.86       10.30      6.97 o 
  -8  -7  10      330.47      348.24     17.18 o 
  -7  -7  10      725.37      719.59     35.53 o 
  -6  -7  10       78.06       70.80      9.46 o 
  -5  -7  10      416.86      353.45     21.94 o 
  -4  -7  10     2124.95     1816.72     41.22 o 
  -3  -7  10     4029.77     3696.28     70.61 o 
  -2  -7  10      915.68      888.99     24.91 o 
  -1  -7  10      245.03      250.55     18.54 o 
   0  -7  10       79.36       82.27      8.54 o 
   1  -7  10      133.71      114.55     13.53 o 
   2  -7  10      565.61      579.56     27.71 o 
   3  -7  10      333.51      381.66     23.23 o 
   4  -7  10      609.93      664.98     25.72 o 
 -11  -6  10       50.32       54.77     13.77 o 
 -10  -6  10      263.86      285.61     22.29 o 
  -9  -6  10     1104.35     1068.48     52.43 o 
  -8  -6  10     1584.71     1589.75     39.11 o 
  -7  -6  10     1290.37     1277.70     32.86 o 
  -6  -6  10        0.08        5.93      5.04 o 
  -5  -6  10       57.36       38.90      6.74 o 
  -4  -6  10     1639.08     1466.79     62.75 o 
  -3  -6  10     2942.73     2643.54     76.83 o 
  -2  -6  10     2760.66     2667.96     53.37 o 
  -1  -6  10       35.55       49.33      6.99 o 
   0  -6  10     1715.15     1583.51     35.97 o 
   1  -6  10       30.23       38.03      8.80 o 
   2  -6  10      369.07      381.20     21.59 o 
   3  -6  10      458.72      458.14     24.42 o 
   4  -6  10       87.23       88.61     13.57 o 
   5  -6  10     1550.93     1591.43     54.89 o 
 -11  -5  10      266.27      285.56     24.55 o 
 -10  -5  10        5.64        5.43      8.43 o 
  -9  -5  10      663.63      655.00     23.06 o 
  -8  -5  10     4124.40     4095.07     82.17 o 
  -7  -5  10     3423.50     3258.04     64.55 o 
  -6  -5  10      144.11      138.91     10.61 o 
  -5  -5  10      383.14      386.29     15.26 o 
  -4  -5  10      198.22      184.45     10.96 o 
  -3  -5  10     1128.05     1009.93     36.16 o 
  -2  -5  10     2161.29     2052.85     49.94 o 
  -1  -5  10       74.08       75.96     11.10 o 
   0  -5  10     2688.48     2549.32     51.02 o 
   1  -5  10     3440.96     3424.43     65.34 o 
   2  -5  10      781.09      785.64     31.91 o 
   3  -5  10      459.18      429.81     23.40 o 
   4  -5  10        5.76        8.35      6.91 o 
   5  -5  10      176.48      230.59     18.83 o 
   6  -5  10      181.13      229.77     20.07 o 
 -11  -4  10       99.79      112.17     17.60 o 
 -10  -4  10        0.96        7.11      8.47 o 
  -9  -4  10      347.19      368.38     23.36 o 
  -8  -4  10     1142.50     1114.24     30.90 o 
  -7  -4  10     5627.57     5481.60     99.10 o 
  -6  -4  10     1637.21     1629.53     36.97 o 
  -5  -4  10      522.97      483.99     18.22 o 
  -4  -4  10       29.66       34.72      5.51 o 
  -3  -4  10      776.87      726.12     20.53 o 
  -2  -4  10      898.89      887.54     23.17 o 
  -1  -4  10      606.70      573.30     17.56 o 
   0  -4  10      236.72      224.10     11.08 o 
   1  -4  10      696.77      671.83     20.11 o 
   2  -4  10     3331.07     3246.59     86.84 o 
   3  -4  10     1244.51     1105.99     39.47 o 
   4  -4  10     1006.11      929.51     36.22 o 
   5  -4  10      309.68      297.04     20.07 o 
   6  -4  10       17.21        6.17      7.77 o 
   7  -4  10      179.08      203.04     19.57 o 
 -11  -3  10     1312.10     1386.79     53.78 o 
 -10  -3  10        0.05       -0.90      7.85 o 
  -9  -3  10      135.99      174.71     16.82 o 
  -8  -3  10      108.13       94.54      9.65 o 
  -7  -3  10     1971.33     1934.23     42.37 o 
  -6  -3  10     2745.44     2640.33     52.73 o 
  -5  -3  10        0.32       14.18      4.71 o 
  -4  -3  10     1260.29     1203.04     44.88 o 
  -3  -3  10     1868.31     1788.09     37.51 o 
  -2  -3  10      216.61      206.73     14.17 o 
  -1  -3  10      498.84      474.84     17.06 o 
   0  -3  10      104.11       96.50      7.66 o 
   1  -3  10      456.30      468.16     15.71 o 
   2  -3  10     1131.90     1137.49     38.53 o 
   3  -3  10     6062.27     5739.62    142.19 o 
   4  -3  10     2843.35     2695.98     75.70 o 
   5  -3  10      662.96      666.23     29.77 o 
   6  -3  10       72.63       59.17     11.60 o 
   7  -3  10      192.98      213.65     18.83 o 
   8  -3  10      142.52      147.78     17.60 o 
 -11  -2  10     2733.03     3099.97     94.08 o 
 -10  -2  10       79.64       71.22     13.77 o 
  -9  -2  10      192.32      222.76     13.42 o 
  -8  -2  10      416.66      416.14     20.96 o 
  -7  -2  10      164.67      157.77     12.54 o 
  -6  -2  10     2914.76     2843.36     55.50 o 
  -5  -2  10      692.09      685.65     27.04 o 
  -4  -2  10      240.25      236.10     10.81 o 
  -3  -2  10     1552.65     1468.70     31.87 o 
  -2  -2  10     3243.26     2952.19     55.41 o 
  -1  -2  10     4212.74     3945.24     71.00 o 
   0  -2  10      870.17      842.92     43.52 o 
   1  -2  10       27.04       25.03      4.95 o 
   2  -2  10        0.92        3.04      4.85 o 
   3  -2  10     1525.74     1606.27     49.30 o 
   4  -2  10     6726.25     6763.87    164.18 o 
   5  -2  10     1744.69     1796.57     55.39 o 
   6  -2  10      153.41      172.86     15.95 o 
   7  -2  10        2.48       -3.21      6.74 o 
   8  -2  10       23.67       18.26      9.29 o 
 -11  -1  10     1324.83     1465.69     39.47 o 
 -10  -1  10      540.25      560.95     21.92 o 
  -9  -1  10        2.86        2.68      7.44 o 
  -8  -1  10       70.55       83.14      7.93 o 
  -7  -1  10      450.17      469.85     12.86 o 
  -6  -1  10      240.00      270.04      9.97 o 
  -5  -1  10      126.62      150.92     11.13 o 
  -4  -1  10       21.45       19.99      5.12 o 
  -3  -1  10      122.14      113.30      5.57 o 
  -2  -1  10     3393.50     3287.23     60.22 o 
  -1  -1  10     7180.12     6945.44    117.49 o 
   0  -1  10     8186.91     8007.33    134.06 o 
   1  -1  10      339.37      353.32     12.82 o 
   2  -1  10     1232.02     1172.61     27.19 o 
   3  -1  10      152.04      178.86     13.69 o 
   4  -1  10     2374.80     2482.79     45.11 o 
   5  -1  10     5257.27     5307.63     89.04 o 
   6  -1  10     1274.42     1273.92     43.34 o 
   7  -1  10      177.89      166.57     15.87 o 
   8  -1  10      457.38      477.42     26.48 o 
   9  -1  10      938.45     1072.52     43.01 o 
 -10   0  10      650.34      706.94     24.75 o 
  -9   0  10      131.83      119.18     10.99 o 
  -8   0  10        0.02       -1.85      5.07 o 
  -7   0  10      289.46      264.23     11.73 o 
  -6   0  10     3933.14     3901.40     86.60 o 
  -5   0  10      539.58      540.45     17.99 o 
  -4   0  10      786.57      765.58     15.62 o 
  -3   0  10      379.21      381.27      9.85 o 
  -2   0  10       15.87       29.36      6.14 o 
  -1   0  10     9992.03     9878.67    162.69 o 
   0   0  10    17053.60    16866.40    271.85 o 
   1   0  10     5655.86     6043.44    103.11 o 
   2   0  10     1093.78     1164.84     40.76 o 
   3   0  10      260.95      274.11      9.89 o 
   4   0  10      433.94      437.77     13.92 o 
   5   0  10     2461.95     2538.31     48.97 o 
   6   0  10      340.12      354.73     14.41 o 
   7   0  10      769.20      802.55     18.45 o 
   8   0  10     2173.02     2175.97     37.99 o 
   9   0  10     2788.81     2847.50     54.84 o 
  10   0  10     1615.99     1673.34     58.31 o 
 -10   1  10      789.39      863.60     41.12 o 
  -9   1  10       43.59       42.86      8.15 o 
  -8   1  10      202.86      214.72     12.73 o 
  -7   1  10       20.97       12.01      6.89 o 
  -6   1  10     2759.28     2780.15     45.79 o 
  -5   1  10     9152.66     9026.40    176.18 o 
  -4   1  10      770.20      755.81     14.57 o 
  -3   1  10     1710.60     1722.95     25.38 o 
  -2   1  10      562.52      518.46     14.70 o 
  -1   1  10     2019.71     2054.55     39.60 o 
   0   1  10    11488.03    11754.92    191.38 o 
   1   1  10     6514.68     6582.20     87.52 o 
   2   1  10     1105.01     1127.58     32.35 o 
   3   1  10      174.08      163.20      6.68 o 
   4   1  10     1841.42     1868.47     29.21 o 
   5   1  10     1705.22     1576.26     77.92 o 
   6   1  10      344.59      356.96     10.99 o 
   7   1  10       79.36       77.24      6.67 o 
   8   1  10      331.83      362.96     13.06 o 
   9   1  10     2477.76     2655.81     82.62 o 
  10   1  10     4387.32     4542.51     69.66 o 
  -9   2  10      237.03      256.17     23.23 o 
  -8   2  10      385.64      397.16     25.25 o 
  -7   2  10      819.04      799.03     19.84 o 
  -6   2  10     1017.24     1008.01     31.23 o 
  -5   2  10     7064.67     7061.07     87.41 o 
  -4   2  10    10564.19    10571.11    126.41 o 
  -3   2  10     1984.43     2027.32     49.47 o 
  -2   2  10     1515.54     1512.07     36.70 o 
  -1   2  10       74.50       92.59      7.16 o 
   0   2  10     3486.85     3571.27     62.82 o 
   1   2  10     3541.09     3472.10     61.51 o 
   2   2  10      920.59      945.49     20.24 o 
   3   2  10       10.81       22.07      3.87 o 
   4   2  10     4262.60     4119.70     82.55 o 
   5   2  10     7364.78     7399.35     99.03 o 
   6   2  10      766.98      797.46     17.10 o 
   7   2  10      223.90      228.74      9.56 o 
   8   2  10       34.82       29.44      5.50 o 
   9   2  10      296.98      290.41     12.23 o 
  10   2  10     2084.60     2133.92     38.79 o 
  11   2  10     1186.94     1191.26     27.35 o 
  -9   3  10     1540.78     1603.11     60.44 o 
  -8   3  10      662.69      689.22     34.66 o 
  -7   3  10      222.20      235.41     18.50 o 
  -6   3  10        0.17       -2.55     12.46 o 
  -5   3  10     3147.20     3105.17     63.68 o 
  -4   3  10     6262.19     6318.73     96.04 o 
  -3   3  10     6472.89     6415.52    115.25 o 
  -2   3  10      672.96      648.97     19.03 o 
  -1   3  10       30.41       66.98      6.71 o 
   0   3  10     1746.31     1715.49     49.54 o 
   1   3  10      962.11      842.04     17.44 o 
   2   3  10       69.77       82.56      7.36 o 
   3   3  10      244.34      285.38     12.75 o 
   4   3  10     2300.49     2239.24     30.86 o 
   5   3  10     9391.79     9383.94    136.64 o 
   6   3  10     5141.20     5145.48     64.33 o 
   7   3  10      507.43      519.54     13.87 o 
   8   3  10        1.13       -5.06      3.65 o 
   9   3  10      350.04      349.55     12.97 o 
  10   3  10        4.19       19.24      6.17 o 
  11   3  10      215.77      235.87     13.97 o 
  -8   4  10     2188.84     2151.42     72.24 o 
  -7   4  10     1519.83     1436.77     38.12 o 
  -6   4  10      450.60      457.29     19.75 o 
  -5   4  10      389.68      463.95     19.45 o 
  -4   4  10     1666.92     1585.14     59.05 o 
  -3   4  10     4359.14     4296.26     76.56 o 
  -2   4  10      404.68      416.80     17.27 o 
  -1   4  10      294.38      271.41      8.88 o 
   0   4  10     6511.19     6370.04     91.40 o 
   1   4  10     4055.07     4019.29     59.40 o 
   2   4  10        2.61        4.82     14.78 o 
   3   4  10       32.13       25.20      5.22 o 
   4   4  10      520.03      521.41     13.20 o 
   5   4  10     2208.70     2108.54     29.99 o 
   6   4  10     5128.03     5021.98     63.03 o 
   7   4  10     1814.93     1800.08     30.82 o 
   8   4  10      279.06      270.39     11.00 o 
   9   4  10      628.23      615.68     18.77 o 
  10   4  10      560.40      590.08     17.24 o 
  11   4  10      213.22      200.32     15.26 o 
  -7   5  10      749.44      787.90     38.82 o 
  -6   5  10      321.96      313.63     17.72 o 
  -5   5  10      519.78      499.92     20.79 o 
  -4   5  10     1213.73     1198.30     50.16 o 
  -3   5  10      351.02      324.30     26.15 o 
  -2   5  10       12.95       -2.84     11.27 o 
  -1   5  10       29.22       22.94     12.38 o 
   0   5  10     1830.01     1717.59     28.11 o 
   1   5  10     4370.45     4195.73    108.02 o 
   2   5  10     1875.46     1802.83     37.79 o 
   3   5  10      167.49      173.75      9.68 o 
   4   5  10      502.19      507.36     16.43 o 
   5   5  10      717.55      692.56     13.85 o 
   6   5  10      277.46      263.83      8.97 o 
   7   5  10      931.03      949.66     17.71 o 
   8   5  10     1185.06     1099.97     22.61 o 
   9   5  10      630.74      588.00     20.75 o 
  10   5  10      424.54      369.68     17.74 o 
  11   5  10      124.29       97.29     11.63 o 
  12   5  10        1.72       -3.75     10.46 o 
  -7   6  10      317.94      296.63     26.44 o 
  -6   6  10      589.13      614.33     24.49 o 
  -5   6  10      232.43      233.72     16.26 o 
  -4   6  10     1872.30     1800.02     65.71 o 
  -3   6  10      164.78      155.67     19.98 o 
  -2   6  10      150.05      130.06     18.26 o 
  -1   6  10        7.03       11.18     11.23 o 
   0   6  10        8.52        6.70     11.47 o 
   1   6  10     3060.73     3050.42     94.45 o 
   2   6  10     4726.29     4667.75    133.84 o 
   3   6  10      963.57     1010.76     24.37 o 
   4   6  10      342.36      405.14     14.16 o 
   5   6  10     2503.14     2502.79     49.88 o 
   6   6  10      311.16      320.41      9.75 o 
   7   6  10       27.87       34.53      4.76 o 
   8   6  10      101.10       96.84     10.05 o 
   9   6  10      558.34      549.10     20.21 o 
  10   6  10     1126.04     1128.50     31.25 o 
  11   6  10       75.79       98.03     11.74 o 
  12   6  10       13.29       12.28      8.29 o 
  -6   7  10      193.60      227.96     19.67 o 
  -5   7  10       27.00       15.55      8.54 o 
  -4   7  10      575.79      618.04     35.61 o 
  -3   7  10     1367.93     1270.63     52.59 o 
  -2   7  10      196.54      198.85     21.09 o 
  -1   7  10       16.46        8.14      8.94 o 
   0   7  10     1861.58     1776.62     47.72 o 
   1   7  10      620.44      565.50     32.57 o 
   2   7  10      492.76      451.93     28.41 o 
   3   7  10     1257.65     1275.85     49.34 o 
   4   7  10     3659.24     3622.66    107.61 o 
   5   7  10     2381.40     2305.12     46.61 o 
   6   7  10     2204.60     2144.43     35.97 o 
   7   7  10      219.12      208.54      8.56 o 
   8   7  10       88.79       82.16      9.84 o 
   9   7  10      285.50      257.69     14.63 o 
  10   7  10      693.88      634.75     22.93 o 
  11   7  10        0.52       32.43      8.95 o 
  12   7  10     1007.00      973.76     30.90 o 
  -5   8  10      140.17      132.87     14.63 o 
  -4   8  10       47.24       50.21     15.01 o 
  -3   8  10      505.81      477.57     25.61 o 
  -2   8  10      196.96      189.78     17.80 o 
  -1   8  10      327.10      310.41     20.79 o 
   0   8  10      660.27      637.90     27.21 o 
   1   8  10      506.51      452.47     23.57 o 
   2   8  10      763.93      715.12     28.33 o 
   3   8  10       61.18       62.29     12.13 o 
   4   8  10     1995.82     1910.26     65.83 o 
   5   8  10     4893.30     4692.38    134.58 o 
   6   8  10     1780.58     1725.68     59.91 o 
   7   8  10       69.07       84.95     10.87 o 
   8   8  10       50.07       47.63      8.61 o 
   9   8  10       19.03       18.85      7.41 o 
  10   8  10     1117.84      967.95     33.53 o 
  11   8  10      311.78      299.16     17.47 o 
  12   8  10      281.17      300.06     18.48 o 
  -4   9  10       30.82       15.82     12.77 o 
  -3   9  10        7.40       13.93     11.95 o 
  -2   9  10      172.85      153.25     18.01 o 
  -1   9  10     1260.41     1135.98     38.85 o 
   0   9  10     3311.27     3121.23     74.69 o 
   1   9  10     3059.71     2921.44    109.29 o 
   2   9  10      705.41      636.86     27.87 o 
   3   9  10      358.66      336.36     22.66 o 
   4   9  10       39.90       25.60     10.75 o 
   5   9  10     2138.69     2110.81     79.97 o 
   6   9  10      946.38      885.60     40.30 o 
   7   9  10      228.14      235.51     15.12 o 
   8   9  10      289.23      265.25     21.42 o 
   9   9  10      288.66      254.02     15.49 o 
  10   9  10     1160.78     1034.22     31.04 o 
  11   9  10      349.67      329.59     18.41 o 
  12   9  10        0.51       13.42     13.40 o 
  -2  10  10       16.80       11.69     14.19 o 
  -1  10  10      113.18      102.38     16.64 o 
   0  10  10     2651.89     2471.91     64.66 o 
   1  10  10     3015.61     3037.31     74.54 o 
   2  10  10      185.15      162.37     17.89 o 
   3  10  10      142.77      121.36     15.74 o 
   4  10  10      100.03       93.63     13.71 o 
   5  10  10      326.87      320.90     20.04 o 
   6  10  10      869.24      817.67     29.92 o 
   7  10  10       11.50        7.07     11.35 o 
   8  10  10      845.25      834.20     38.45 o 
   9  10  10     1491.38     1437.94     53.58 o 
  10  10  10     1701.17     1581.86     42.60 o 
  11  10  10     1092.95     1032.58     32.64 o 
  -1  11  10       25.50        0.87     14.97 o 
   0  11  10      457.92      436.79     27.08 o 
   1  11  10     1926.09     1876.71     54.67 o 
   2  11  10      987.98      955.23     46.09 o 
   3  11  10       38.81       52.69     13.29 o 
   4  11  10      198.76      202.22     18.00 o 
   5  11  10      182.50      168.95     17.02 o 
   6  11  10      724.94      675.34     28.06 o 
   7  11  10      806.45      735.44     29.15 o 
   8  11  10      326.62      298.97     25.62 o 
   9  11  10      438.89      430.67     30.35 o 
  10  11  10     1143.00     1036.75     46.87 o 
  11  11  10     1623.71     1488.68     58.35 o 
   1  12  10      838.20      867.72     36.55 o 
   2  12  10      828.82      853.50     35.78 o 
   3  12  10       58.47       43.35     13.82 o 
   4  12  10      262.89      261.22     20.90 o 
   5  12  10      391.21      420.21     24.32 o 
   6  12  10      489.58      507.94     25.80 o 
   7  12  10      231.32      252.70     24.92 o 
   9  12  10        4.72        1.81     12.17 o 
  10  12  10       58.99       52.38     17.80 o 
   4  13  10      216.47      183.57     19.94 o 
   5  13  10      343.37      347.15     25.16 o 
   6  13  10     1674.23     1661.87     50.36 o 
   7  13  10     1279.52     1248.03     66.04 o 
  -7 -10  11      644.87      645.05     24.63 o 
  -6 -10  11        3.56        4.94      6.50 o 
  -5 -10  11       17.42       20.35      7.45 o 
  -4 -10  11       85.25       53.00     10.02 o 
  -3 -10  11     1458.53     1436.36     37.39 o 
  -9  -9  11        8.44       13.08      7.81 o 
  -8  -9  11      977.19     1015.37     31.88 o 
  -7  -9  11     1377.05     1358.27     36.97 o 
  -6  -9  11      186.35      156.74     13.07 o 
  -5  -9  11       41.61       32.07     10.77 o 
  -4  -9  11      264.63      211.38     13.75 o 
  -3  -9  11      521.13      489.76     19.76 o 
  -2  -9  11     2129.73     2131.64     51.13 o 
  -1  -9  11      786.66      819.48     36.66 o 
   0  -9  11      127.26      142.06     16.74 o 
 -10  -8  11      117.09       95.14     12.41 o 
  -9  -8  11       43.91       34.69      8.88 o 
  -8  -8  11      229.12      197.01     14.97 o 
  -7  -8  11     2844.94     2919.66     62.21 o 
  -6  -8  11     1303.54     1284.50     34.58 o 
  -5  -8  11       60.55       87.06     12.21 o 
  -4  -8  11      557.88      516.95     19.78 o 
  -3  -8  11      656.69      648.65     28.80 o 
  -2  -8  11     1759.52     1672.64     46.40 o 
  -1  -8  11     1358.14     1334.76     33.82 o 
   0  -8  11       17.66       12.09      8.18 o 
   1  -8  11      706.80      687.70     31.87 o 
   2  -8  11     1187.89     1204.63     45.02 o 
 -10  -7  11       86.23       76.96     11.21 o 
  -9  -7  11       44.36       38.94      8.87 o 
  -8  -7  11      299.80      295.02     16.30 o 
  -7  -7  11     2004.15     1971.55     45.92 o 
  -6  -7  11     2163.72     2065.03     46.71 o 
  -5  -7  11       85.29       76.21      9.09 o 
  -4  -7  11      546.07      486.69     18.69 o 
  -3  -7  11     1836.11     1632.19     48.13 o 
  -2  -7  11     2406.19     2314.34     49.11 o 
  -1  -7  11     1510.41     1425.58     34.61 o 
   0  -7  11        5.53        1.54      8.55 o 
   1  -7  11      238.98      243.09     17.97 o 
   2  -7  11      747.33      801.72     34.33 o 
   3  -7  11     1322.52     1358.04     48.93 o 
 -11  -6  11     1919.94     2216.26     75.66 o 
 -10  -6  11      412.00      455.22     28.74 o 
  -9  -6  11       59.01       58.63      9.32 o 
  -8  -6  11      482.07      481.91     19.61 o 
  -7  -6  11     2498.08     2356.24     51.40 o 
  -6  -6  11     2021.40     1958.83     44.27 o 
  -5  -6  11     1630.19     1537.62     36.71 o 
  -4  -6  11        0.07       -5.91      4.52 o 
  -3  -6  11      831.65      762.47     27.75 o 
  -2  -6  11     3010.52     2814.66     64.70 o 
  -1  -6  11     1382.27     1309.90     31.93 o 
   0  -6  11       21.89       34.39     22.80 o 
   1  -6  11      213.14      241.77     17.31 o 
   2  -6  11      351.35      305.67     19.94 o 
   3  -6  11      498.37      533.51     27.67 o 
   4  -6  11     1544.72     1602.29     55.02 o 
 -11  -5  11     1381.16     1530.70     58.55 o 
 -10  -5  11     1365.75     1439.01     54.40 o 
  -9  -5  11        1.66       -0.46      5.80 o 
  -8  -5  11      400.99      391.95     17.64 o 
  -7  -5  11     1650.17     1649.56     39.26 o 
  -6  -5  11     3527.64     3300.58     65.07 o 
  -5  -5  11      477.52      507.76     18.19 o 
  -4  -5  11        0.71        5.33      4.78 o 
  -3  -5  11      332.43      284.96     22.06 o 
  -2  -5  11     1377.44     1278.63     32.05 o 
  -1  -5  11     3876.13     3620.34     68.64 o 
   0  -5  11      471.98      440.69     16.50 o 
   1  -5  11        5.88       -2.66      7.07 o 
   2  -5  11      234.25      217.39     16.94 o 
   3  -5  11       32.04       33.72      9.50 o 
   4  -5  11      601.81      601.68     29.40 o 
   5  -5  11      327.97      374.05     24.10 o 
 -11  -4  11     1497.39     1705.25     62.50 o 
 -10  -4  11      926.40      936.26     41.24 o 
  -9  -4  11      106.30      107.77     12.03 o 
  -8  -4  11       85.94       74.75      9.48 o 
  -7  -4  11     1568.84     1522.57     58.37 o 
  -6  -4  11     4852.82     4636.45     85.57 o 
  -5  -4  11     2115.40     1957.11     42.36 o 
  -4  -4  11        4.71        6.59      4.46 o 
  -3  -4  11      692.85      640.46     19.46 o 
  -2  -4  11       41.59       36.27      6.52 o 
  -1  -4  11     2387.11     2270.13     47.06 o 
   0  -4  11     3343.11     3170.22     61.05 o 
   1  -4  11       11.61       48.15     10.40 o 
   2  -4  11       33.76       45.11      9.58 o 
   3  -4  11        9.23       13.57      8.02 o 
   4  -4  11        7.61       19.78      8.22 o 
   5  -4  11        4.46       17.43      8.35 o 
   6  -4  11      174.50      183.06     18.17 o 
 -11  -3  11      974.17     1166.60     49.09 o 
 -10  -3  11      951.22     1032.35     43.46 o 
  -9  -3  11       19.77       20.97      8.84 o 
  -8  -3  11       32.74       21.63      6.60 o 
  -7  -3  11      111.98       83.26      9.23 o 
  -6  -3  11     2196.21     2107.73     44.82 o 
  -5  -3  11     3096.42     3027.10     58.85 o 
  -4  -3  11      934.28      864.75     23.38 o 
  -3  -3  11      157.77      127.65      9.16 o 
  -2  -3  11      593.30      556.56     22.57 o 
  -1  -3  11       99.16       96.21      8.22 o 
   0  -3  11      866.19      810.30     21.98 o 
   1  -3  11     1806.56     1776.44     44.76 o 
   2  -3  11      280.40      250.20     17.68 o 
   3  -3  11      371.12      389.39     21.92 o 
   4  -3  11       30.40       29.65      9.33 o 
   5  -3  11     1032.09     1029.59     39.64 o 
   6  -3  11      313.29      339.02     22.24 o 
   7  -3  11      172.17      185.89     18.50 o 
 -10  -2  11     2524.93     2799.39     85.40 o 
  -9  -2  11      486.55      509.49     27.51 o 
  -8  -2  11       56.69       33.60      6.88 o 
  -7  -2  11       72.89       46.93      7.72 o 
  -6  -2  11      173.87      158.59     11.17 o 
  -5  -2  11     2030.87     2046.25     42.68 o 
  -4  -2  11     1336.28     1314.32     30.40 o 
  -3  -2  11      382.67      383.29     14.14 o 
  -2  -2  11       70.33       84.51      7.52 o 
  -1  -2  11       95.32      136.97      8.86 o 
   0  -2  11      300.49      309.59     13.49 o 
   1  -2  11      419.35      420.25     14.93 o 
   2  -2  11      514.24      494.20     23.03 o 
   3  -2  11      224.55      209.13     16.32 o 
   4  -2  11       36.95       58.10     10.69 o 
   5  -2  11     1600.02     1615.16     52.34 o 
   6  -2  11      590.72      591.73     28.62 o 
   7  -2  11       25.55       24.79      9.70 o 
   8  -2  11      202.58      199.50     19.28 o 
 -10  -1  11     2195.44     2422.05     76.48 o 
  -9  -1  11     1494.88     1502.86     52.63 o 
  -8  -1  11      142.15      138.16     12.70 o 
  -7  -1  11     1158.91     1147.00     25.73 o 
  -6  -1  11      116.95      108.80     11.60 o 
  -5  -1  11      113.68      132.08     15.95 o 
  -4  -1  11      572.20      524.40     16.59 o 
  -3  -1  11     1052.73     1038.70     25.22 o 
  -2  -1  11      552.46      520.61     16.16 o 
  -1  -1  11      142.65      157.21      9.41 o 
   0  -1  11     2019.05     1978.92     55.69 o 
   1  -1  11      870.90      869.45     22.42 o 
   2  -1  11      992.65      995.04     24.98 o 
   3  -1  11     1668.40     1765.94     53.17 o 
   4  -1  11      228.57      250.86     17.02 o 
   5  -1  11      631.57      663.64     29.11 o 
   6  -1  11     1801.77     1817.25     57.15 o 
   7  -1  11      764.87      737.78     32.77 o 
   8  -1  11      161.31      145.93     17.35 o 
   9  -1  11       86.86      108.88     16.12 o 
 -10   0  11      147.43      144.95     13.43 o 
  -9   0  11      412.55      430.35     18.26 o 
  -8   0  11      919.90      958.42     26.50 o 
  -7   0  11      287.92      282.19     12.35 o 
  -6   0  11      515.26      499.69     13.14 o 
  -5   0  11      176.03      170.54      7.91 o 
  -4   0  11      230.24      243.40     11.89 o 
  -3   0  11      211.86      197.14      7.35 o 
  -2   0  11     2328.53     2338.60     45.45 o 
  -1   0  11     2710.07     2629.56     50.05 o 
   0   0  11      466.47      482.28     15.38 o 
   1   0  11     1691.09     1566.18     33.42 o 
   2   0  11      901.21      817.99     21.48 o 
   3   0  11     1082.98     1130.33     37.75 o 
   4   0  11      729.73      711.83     28.17 o 
   5   0  11        0.76       13.61      6.29 o 
   6   0  11     2448.15     2377.24     68.50 o 
   7   0  11     1528.16     1504.26     50.08 o 
   8   0  11      413.70      410.73     24.88 o 
   9   0  11      371.36      337.09     24.51 o 
  -9   1  11       91.33       94.64     10.59 o 
  -8   1  11      607.92      634.16     21.32 o 
  -7   1  11     1185.36     1197.34     25.75 o 
  -6   1  11      799.80      765.40     20.16 o 
  -5   1  11      185.23      160.75      8.12 o 
  -4   1  11      926.29      993.91     17.91 o 
  -3   1  11      950.85      925.78     20.98 o 
  -2   1  11      867.97      878.97     21.48 o 
  -1   1  11     5916.81     5810.70     99.34 o 
   0   1  11       47.41       60.07      6.09 o 
   1   1  11     2757.89     2755.77     50.45 o 
   2   1  11     2490.33     2424.26     69.04 o 
   3   1  11      629.71      641.68     13.11 o 
   4   1  11      565.61      613.86     13.32 o 
   5   1  11       45.94       46.08      5.14 o 
   6   1  11      934.58      893.73     23.74 o 
   7   1  11      712.92      759.38     17.71 o 
   8   1  11      720.96      752.15     26.78 o 
   9   1  11      661.61      683.55     32.94 o 
  10   1  11      131.09      146.30     18.26 o 
  -9   2  11       16.23       24.05     12.95 o 
  -8   2  11       22.93       16.69     10.57 o 
  -7   2  11      382.01      423.14     14.94 o 
  -6   2  11     2586.38     2586.13     44.10 o 
  -5   2  11      251.83      231.63     11.83 o 
  -4   2  11      724.03      697.67     14.51 o 
  -3   2  11     2220.11     2094.74     35.62 o 
  -2   2  11      966.27      957.62     20.14 o 
  -1   2  11      247.08      242.45     13.16 o 
   0   2  11      294.64      259.02     10.36 o 
   1   2  11      493.11      529.02     24.24 o 
   2   2  11     3079.20     3266.74     56.07 o 
   3   2  11     2332.35     2424.49     45.02 o 
   4   2  11      701.08      759.74     23.16 o 
   5   2  11      446.78      420.31     28.53 o 
   6   2  11       19.89       24.47      4.43 o 
   7   2  11       31.91       44.87      8.65 o 
   8   2  11      155.86      152.03     17.03 o 
   9   2  11      812.83      780.64     19.90 o 
  10   2  11      700.79      668.45     30.77 o 
  -8   3  11        1.20        9.58     10.36 o 
  -7   3  11       33.62       51.89      9.30 o 
  -6   3  11     1008.45     1003.57     49.44 o 
  -5   3  11      888.11      937.83     47.74 o 
  -4   3  11      130.98      125.65      8.85 o 
  -3   3  11     2808.50     2817.87     67.99 o 
  -2   3  11     2217.67     2225.23     77.40 o 
  -1   3  11     1301.69     1251.93     40.48 o 
   0   3  11     1318.03     1322.57     38.90 o 
   1   3  11      641.34      639.71     15.22 o 
   2   3  11      491.27      509.25     24.42 o 
   3   3  11      857.26      814.01     30.25 o 
   4   3  11     2141.03     2140.43     36.19 o 
   5   3  11     1356.08     1305.48     24.91 o 
   6   3  11      701.21      706.30     22.52 o 
   7   3  11       22.16       30.66      4.95 o 
   8   3  11      213.13      202.61      9.77 o 
   9   3  11       97.43       95.07      8.51 o 
  10   3  11     1011.24      950.36     35.06 o 
  11   3  11      178.31      174.69     19.94 o 
  -8   4  11      570.45      594.69     34.54 o 
  -7   4  11      249.02      265.78     16.58 o 
  -6   4  11       49.19       62.78      9.82 o 
  -5   4  11      650.26      689.25     54.09 o 
  -4   4  11      385.29      318.71     29.23 o 
  -3   4  11      907.21      905.34     43.67 o 
  -2   4  11      251.43      246.40      9.19 o 
  -1   4  11     1472.07     1481.69     26.28 o 
   0   4  11     2381.18     2367.54     37.87 o 
   1   4  11       61.85       63.59      6.77 o 
   2   4  11        4.92       12.36     11.49 o 
   3   4  11        1.49        3.13      3.83 o 
   4   4  11      251.88      259.22     14.39 o 
   5   4  11     3431.22     3532.52     46.28 o 
   6   4  11     1743.53     1807.14     27.53 o 
   7   4  11      244.37      288.20     10.72 o 
   8   4  11       48.38       54.65      6.08 o 
   9   4  11        4.82       15.17      5.19 o 
  10   4  11      710.31      745.65     19.91 o 
  11   4  11     1153.97     1144.86     26.50 o 
  -7   5  11      685.84      717.63     37.25 o 
  -6   5  11      840.02      818.10     27.69 o 
  -5   5  11     1278.27     1224.55     34.16 o 
  -4   5  11      727.65      637.70     36.18 o 
  -3   5  11       34.35        4.32     13.86 o 
  -2   5  11       38.76       26.23     14.02 o 
  -1   5  11      905.28      877.58     41.65 o 
   0   5  11     1922.37     1866.17     39.92 o 
   1   5  11      467.52      468.79     28.64 o 
   2   5  11       47.16       59.18      6.67 o 
   3   5  11       29.53       15.14      5.16 o 
   4   5  11      469.98      456.32     18.83 o 
   5   5  11     2487.70     2569.88     41.30 o 
   6   5  11     4978.65     4910.17     62.23 o 
   7   5  11     1165.44     1220.72     21.96 o 
   8   5  11       53.80       64.52      6.84 o 
   9   5  11       18.65       30.51      5.85 o 
  10   5  11      610.83      584.86     19.16 o 
  11   5  11      966.79      947.06     23.51 o 
  -6   6  11      193.47      204.31     16.36 o 
  -5   6  11      564.70      584.42     23.48 o 
  -4   6  11      112.83      120.52     19.04 o 
  -3   6  11      177.49      125.90     19.49 o 
  -2   6  11       73.13       66.73     15.91 o 
  -1   6  11     1005.82      962.00     44.00 o 
   0   6  11     1558.52     1512.44     57.85 o 
   1   6  11     5343.00     5146.29    148.02 o 
   2   6  11     1906.67     1917.99     67.35 o 
   3   6  11      357.79      380.05     14.18 o 
   4   6  11       98.01      118.33      8.94 o 
   5   6  11     1207.04     1208.84     23.54 o 
   6   6  11     4683.09     4685.99     69.27 o 
   7   6  11     3322.54     3187.82     43.65 o 
   8   6  11      242.27      237.56     10.53 o 
   9   6  11       57.67       56.22      6.79 o 
  10   6  11     2049.08     2030.11     37.04 o 
  11   6  11     2211.26     2147.75     39.52 o 
  -5   7  11      464.12      469.37     22.23 o 
  -4   7  11     1240.72     1202.99     52.43 o 
  -3   7  11      243.91      216.16     23.03 o 
  -2   7  11      155.66      128.58     18.87 o 
  -1   7  11      804.31      756.69     38.82 o 
   0   7  11      631.83      611.34     34.50 o 
   1   7  11     4437.78     4049.67    122.04 o 
   2   7  11     5902.85     5853.97    166.32 o 
   3   7  11     1424.22     1360.02     53.17 o 
   4   7  11      583.40      596.13     33.10 o 
   5   7  11       78.05       90.24      8.27 o 
   6   7  11      947.88      982.82     22.46 o 
   7   7  11      519.42      530.81     13.08 o 
   8   7  11      360.15      352.35     12.32 o 
   9   7  11      197.17      161.95     13.41 o 
  10   7  11     2494.24     2403.93     55.41 o 
  11   7  11     3271.85     3037.49     63.75 o 
  -4   8  11     1536.56     1490.36     61.80 o 
  -3   8  11     2706.54     2647.13     91.20 o 
  -2   8  11      684.16      625.49     36.92 o 
  -1   8  11      756.13      708.22     38.53 o 
   0   8  11       24.49       18.22     12.13 o 
   1   8  11      769.73      694.98     37.66 o 
   2   8  11     3076.22     3023.65     97.04 o 
   3   8  11     2576.85     2542.98     84.62 o 
   4   8  11      127.13      107.98     18.01 o 
   5   8  11      738.20      787.37     38.08 o 
   6   8  11     4792.74     4880.29    139.72 o 
   7   8  11     2084.51     1973.45     44.79 o 
   8   8  11      248.93      225.82     10.35 o 
   9   8  11        2.22       -2.93      4.43 o 
  10   8  11      951.53      859.00     42.70 o 
  11   8  11     2744.48     2583.18     57.12 o 
  -3   9  11     2447.37     2497.05     89.51 o 
  -2   9  11     1635.23     1477.25     62.21 o 
  -1   9  11      584.41      561.58     28.66 o 
   0   9  11       94.87       73.99     14.29 o 
   1   9  11      815.56      847.69     65.21 o 
   2   9  11     1555.94     1550.22     71.92 o 
   3   9  11     2379.40     2358.22     59.70 o 
   4   9  11      405.87      410.07     28.25 o 
   5   9  11      139.17      127.30     17.89 o 
   6   9  11     4022.68     3893.38    116.57 o 
   7   9  11     4460.55     4334.51     84.73 o 
   8   9  11      622.05      620.80     31.46 o 
   9   9  11       10.15       23.77     12.09 o 
  10   9  11        4.88       -3.86      7.07 o 
  11   9  11      558.66      499.91     22.46 o 
  -2  10  11     1544.18     1544.24     50.11 o 
  -1  10  11     1043.58     1037.09     39.53 o 
   0  10  11        0.66        0.11     11.60 o 
   1  10  11     1284.75     1271.62     49.09 o 
   2  10  11     3288.82     3237.49     77.72 o 
   3  10  11     1141.58     1133.91     50.18 o 
   4  10  11       19.98       10.47     10.47 o 
   5  10  11       10.33        5.30     10.81 o 
   6  10  11      870.97      816.89     39.56 o 
   7  10  11     3754.16     3618.05    110.36 o 
   8  10  11     1634.86     1553.07     55.92 o 
   9  10  11      241.70      249.75     25.16 o 
  10  10  11        3.02       -3.41      9.66 o 
  11  10  11        0.18        3.54      8.01 o 
   0  11  11      461.98      465.06     28.21 o 
   1  11  11      491.99      496.47     41.73 o 
   2  11  11     2329.37     2347.96     63.18 o 
   3  11  11      916.73      910.91     35.02 o 
   4  11  11        3.52       -2.99      9.58 o 
   5  11  11        3.22        0.71      9.79 o 
   6  11  11       49.18       46.21     12.32 o 
   7  11  11      871.14      796.29     39.60 o 
   8  11  11     2245.12     2143.52     72.16 o 
   9  11  11      689.89      656.78     36.64 o 
  10  11  11       63.26       55.18     16.32 o 
   2  12  11     1129.78     1133.08     41.97 o 
   3  12  11     2180.25     2229.21     62.19 o 
   4  12  11      616.81      611.85     49.51 o 
   5  12  11      118.55      107.55     15.73 o 
   6  12  11      180.22      168.30     17.83 o 
   7  12  11      213.73      202.38     19.30 o 
   9  12  11      532.95      524.71     34.74 o 
   5  13  11      515.04      538.57     29.20 o 
   6  13  11      319.00      312.94     23.48 o 
   7  13  11       58.34       38.09     21.40 o 
  -8  -9  12        0.03        2.13      8.74 o 
  -7  -9  12      634.61      648.07     24.96 o 
  -6  -9  12      896.46      858.51     28.19 o 
  -5  -9  12       86.01       97.79     11.03 o 
  -4  -9  12        2.22        2.43      6.00 o 
  -3  -9  12        6.06       -1.11     10.46 o 
  -2  -9  12      342.29      344.92     17.83 o 
  -1  -9  12     1937.10     1992.53     46.65 o 
  -9  -8  12        3.11       -9.76      6.51 o 
  -8  -8  12       20.59       20.18      8.51 o 
  -7  -8  12      395.21      386.21     19.10 o 
  -6  -8  12     2481.14     2362.02     53.37 o 
  -5  -8  12     2121.03     2045.33     67.43 o 
  -4  -8  12      111.07      104.55     10.45 o 
  -3  -8  12       36.30       37.90     13.30 o 
  -2  -8  12       17.64       16.13      6.45 o 
  -1  -8  12      207.05      194.39     20.66 o 
   0  -8  12      789.49      771.62     34.29 o 
   1  -8  12      452.74      462.54     26.56 o 
 -10  -7  12      326.20      367.12     20.02 o 
  -9  -7  12       21.06       28.90      8.47 o 
  -8  -7  12        6.16       -8.70      5.80 o 
  -7  -7  12        0.03       -8.95      5.98 o 
  -6  -7  12      916.96      870.73     27.53 o 
  -5  -7  12     2795.07     2636.26     56.37 o 
  -4  -7  12     1206.64     1159.41     31.27 o 
  -3  -7  12        3.95       11.60      5.30 o 
  -2  -7  12       70.04       69.56      8.43 o 
  -1  -7  12        0.38        5.35      4.87 o 
   0  -7  12       99.75       92.40     10.92 o 
   1  -7  12       89.49       61.35     11.55 o 
   2  -7  12       83.29       89.02     14.23 o 
 -10  -6  12     1679.25     1855.22     47.40 o 
  -9  -6  12      445.59      454.03     54.60 o 
  -8  -6  12       14.47        6.49      6.57 o 
  -7  -6  12        4.76       -6.59      8.57 o 
  -6  -6  12       93.60       69.89      9.26 o 
  -5  -6  12     1313.21     1202.17     32.06 o 
  -4  -6  12     1380.63     1292.62     33.05 o 
  -3  -6  12      335.45      311.99     14.56 o 
  -2  -6  12      136.96      132.55     10.73 o 
  -1  -6  12       18.08       13.87      5.90 o 
   0  -6  12        3.75        8.36      4.91 o 
   1  -6  12        2.21        4.77      6.29 o 
   2  -6  12       76.17       83.72     13.08 o 
   3  -6  12      395.59      353.61     23.56 o 
   4  -6  12      232.99      227.55     21.30 o 
 -10  -5  12     1383.02     1569.60     58.18 o 
  -9  -5  12     1551.25     1642.71     41.95 o 
  -8  -5  12      496.20      494.21     19.97 o 
  -7  -5  12       76.26       68.94      9.16 o 
  -6  -5  12      413.45      403.23     17.23 o 
  -5  -5  12        0.43       -6.58      4.39 o 
  -4  -5  12      284.05      237.49     17.52 o 
  -3  -5  12      168.88      147.02     10.94 o 
  -2  -5  12      745.76      726.34     22.20 o 
  -1  -5  12      303.09      280.08     13.81 o 
   0  -5  12      150.04      137.61     10.44 o 
   1  -5  12       73.92       65.92      8.08 o 
   2  -5  12       36.84       26.64      8.51 o 
   3  -5  12      661.26      667.26     31.17 o 
   4  -5  12      747.17      790.08     35.32 o 
   5  -5  12       16.90       80.02     13.86 o 
 -10  -4  12      789.29      878.69     40.79 o 
  -9  -4  12     1197.02     1273.58     35.12 o 
  -8  -4  12      872.94      858.14     26.68 o 
  -7  -4  12     1379.55     1308.69     33.68 o 
  -6  -4  12      703.57      695.56     22.34 o 
  -5  -4  12      399.13      370.24     16.30 o 
  -4  -4  12        7.89        9.24      4.99 o 
  -3  -4  12      274.27      223.09     12.14 o 
  -2  -4  12      753.84      710.01     21.52 o 
  -1  -4  12     1272.17     1189.29     29.80 o 
   0  -4  12      100.47       88.16      8.79 o 
   1  -4  12      797.64      784.09     23.48 o 
   2  -4  12      225.29      222.32     16.98 o 
   3  -4  12      149.17      164.60     15.83 o 
   4  -4  12     2278.83     2216.55     68.34 o 
   5  -4  12      363.30      392.96     24.84 o 
   6  -4  12       52.03       69.41     13.20 o 
 -10  -3  12       52.48       44.78     12.62 o 
  -9  -3  12       29.50       21.05      9.58 o 
  -8  -3  12       95.07      115.17     16.65 o 
  -7  -3  12     1396.74     1351.23     45.99 o 
  -6  -3  12     2112.14     2034.56     44.57 o 
  -5  -3  12      124.38      168.36     11.08 o 
  -4  -3  12        1.12       24.50      5.35 o 
  -3  -3  12      328.63      305.83     15.93 o 
  -2  -3  12       19.21       11.55      7.96 o 
  -1  -3  12      897.29      879.71     23.88 o 
   0  -3  12      367.76      396.62     15.33 o 
   1  -3  12      625.09      678.82     21.18 o 
   2  -3  12     2436.45     2409.35     69.78 o 
   3  -3  12     1306.48     1254.22     44.20 o 
   4  -3  12     1624.72     1613.22     53.70 o 
   5  -3  12     1728.91     1738.63     57.69 o 
   6  -3  12       24.07       17.64      8.88 o 
   7  -3  12      385.37      404.23     25.99 o 
 -10  -2  12      486.20      536.67     31.04 o 
  -9  -2  12      235.03      256.58     20.81 o 
  -8  -2  12      393.68      375.53     15.51 o 
  -7  -2  12        6.06       -3.49      6.17 o 
  -6  -2  12     1074.83     1084.16     28.45 o 
  -5  -2  12     1563.44     1519.28     35.16 o 
  -4  -2  12       99.74       98.50      8.60 o 
  -3  -2  12      415.69      395.07     14.77 o 
  -2  -2  12      345.78      330.45     13.92 o 
  -1  -2  12     6394.88     6133.07    107.07 o 
   0  -2  12     4273.23     4101.32    102.77 o 
   1  -2  12     1083.28     1083.96     27.44 o 
   2  -2  12      357.58      335.36     19.57 o 
   3  -2  12     2929.62     2789.53     78.25 o 
   4  -2  12     4142.13     4110.24    109.04 o 
   5  -2  12      979.59      981.36     38.86 o 
   6  -2  12       47.68       33.18     10.32 o 
   7  -2  12      281.64      322.74     23.03 o 
 -10  -1  12     1400.79     1621.94     58.39 o 
  -9  -1  12      147.38      136.06     16.41 o 
  -8  -1  12      193.30      197.16     18.19 o 
  -7  -1  12      371.19      360.93     15.73 o 
  -6  -1  12      298.01      298.05     16.92 o 
  -5  -1  12     2987.62     2881.65     56.49 o 
  -4  -1  12      166.47      150.02     12.07 o 
  -3  -1  12      632.03      603.63     18.38 o 
  -2  -1  12     2006.81     1980.42     41.12 o 
  -1  -1  12     5137.39     4939.40    104.71 o 
   0  -1  12     2142.22     2024.60     41.77 o 
   1  -1  12     1923.54     1829.87     38.95 o 
   2  -1  12       21.69       31.26      9.00 o 
   3  -1  12      670.88      702.05     29.07 o 
   4  -1  12     3533.90     3521.92     94.78 o 
   5  -1  12     2530.11     2581.84     74.67 o 
   6  -1  12       37.55       29.81      9.95 o 
   7  -1  12       43.68       32.69     10.81 o 
   8  -1  12      249.69      280.01     22.29 o 
  -9   0  12      959.50     1073.67     42.80 o 
  -8   0  12        2.85       15.91      7.77 o 
  -7   0  12       11.92        9.95      9.44 o 
  -6   0  12      842.35      815.69     26.55 o 
  -5   0  12     1999.36     1992.58     36.67 o 
  -4   0  12     3033.36     2978.37     57.01 o 
  -3   0  12      183.95      168.39      9.73 o 
  -2   0  12     2092.79     2065.01     41.92 o 
  -1   0  12     4991.76     4880.10     86.31 o 
   0   0  12     6196.17     5930.66    102.74 o 
   1   0  12     2719.48     2632.03     56.80 o 
   2   0  12        3.77       19.49      5.02 o 
   3   0  12       10.23       27.55      7.24 o 
   4   0  12     1648.94     1655.78     51.64 o 
   5   0  12     3609.15     3706.54     98.60 o 
   6   0  12      723.70      717.84     31.37 o 
   7   0  12      147.57      141.53     15.87 o 
   8   0  12      245.33      219.86     19.90 o 
   9   0  12       78.57       95.15     15.62 o 
  -8   1  12      110.79       92.56     13.32 o 
  -7   1  12      149.92      146.57      9.83 o 
  -6   1  12     1199.20     1244.82     22.45 o 
  -5   1  12     1992.98     2052.05     39.76 o 
  -4   1  12     2029.10     1981.53     45.63 o 
  -3   1  12      473.46      464.16     14.56 o 
  -2   1  12      240.33      241.86     10.79 o 
  -1   1  12     2024.23     1906.37     38.96 o 
   0   1  12    10985.33    10772.79    209.89 o 
   1   1  12     3761.54     3549.68     75.84 o 
   2   1  12      223.09      209.59     30.96 o 
   3   1  12      461.87      471.42     22.00 o 
   4   1  12       60.65       53.66      9.13 o 
   5   1  12     1818.51     1790.93     54.60 o 
   6   1  12     2505.25     2409.76     69.69 o 
   7   1  12      126.39      131.62     14.93 o 
   8   1  12      164.95      202.22     18.46 o 
   9   1  12      228.64      199.01     19.94 o 
  -9   2  12      912.07     1021.74     44.90 o 
  -8   2  12      109.56      138.07     18.63 o 
  -7   2  12       41.60       45.63     24.14 o 
  -6   2  12      956.80     1025.95     23.38 o 
  -5   2  12     5894.46     5969.71    145.24 o 
  -4   2  12     5969.81     6033.58     82.52 o 
  -3   2  12      393.62      388.82     12.59 o 
  -2   2  12     1044.18      991.97     21.27 o 
  -1   2  12      817.37      786.60     28.60 o 
   0   2  12     3084.65     2936.95     54.58 o 
   1   2  12     4463.76     4429.30     92.97 o 
   2   2  12      699.95      761.12     18.09 o 
   3   2  12      388.95      370.35     18.83 o 
   4   2  12       12.72       21.37      6.70 o 
   5   2  12       29.36       44.94      5.00 o 
   6   2  12      982.36     1000.73     41.94 o 
   7   2  12      305.48      337.42     13.98 o 
   8   2  12        1.63        5.10      7.52 o 
   9   2  12      144.13      149.09     17.23 o 
  10   2  12      447.82      465.74     28.12 o 
  -8   3  12      174.80      177.55     20.64 o 
  -7   3  12       77.72       91.58     11.39 o 
  -6   3  12      135.81      121.09     12.26 o 
  -5   3  12     4410.87     4487.96    148.46 o 
  -4   3  12     7022.55     7078.96    140.14 o 
  -3   3  12     1396.03     1378.52     33.70 o 
  -2   3  12       34.85       54.69      8.71 o 
  -1   3  12      490.05      471.79     13.19 o 
   0   3  12      125.93      127.57     10.73 o 
   1   3  12     1455.39     1441.29     27.12 o 
   2   3  12     1286.48     1293.88     46.38 o 
   3   3  12        5.05        7.36      4.06 o 
   4   3  12       16.74       29.30      4.76 o 
   5   3  12      876.71      898.27     23.90 o 
   6   3  12     1398.04     1419.66     23.63 o 
   7   3  12     1013.72     1024.92     21.29 o 
   8   3  12      665.17      655.14     17.09 o 
   9   3  12       66.13       60.22      7.44 o 
  10   3  12      105.73      135.04     11.98 o 
  -7   4  12      203.12      191.20     24.44 o 
  -6   4  12      101.15       97.24     11.76 o 
  -5   4  12      189.86      194.88     15.40 o 
  -4   4  12     3673.12     4003.41    105.02 o 
  -3   4  12     2762.48     2592.24     87.99 o 
  -2   4  12      695.54      719.02     22.02 o 
  -1   4  12      273.53      259.66     11.18 o 
   0   4  12      400.99      368.30     36.76 o 
   1   4  12     1521.83     1476.10     80.88 o 
   2   4  12     1421.71     1509.34     35.38 o 
   3   4  12      199.42      207.02     11.76 o 
   4   4  12      139.46      150.49     12.31 o 
   5   4  12      515.91      487.16     12.30 o 
   6   4  12     3108.14     3187.09     43.50 o 
   7   4  12     1575.01     1592.63     28.78 o 
   8   4  12      492.07      524.78     15.00 o 
   9   4  12      636.89      638.66     17.60 o 
  10   4  12        9.43       -8.97      7.37 o 
  -7   5  12      252.11      287.46     25.29 o 
  -6   5  12       54.85       93.99     12.13 o 
  -5   5  12       53.43       57.31     11.33 o 
  -4   5  12      165.72      146.09     21.83 o 
  -3   5  12     1584.86     1532.67     60.53 o 
  -2   5  12      712.48      691.48     38.57 o 
  -1   5  12      639.44      644.48     37.75 o 
   0   5  12       77.09       59.25     18.01 o 
   1   5  12      931.79     1025.56     52.65 o 
   2   5  12     1389.05     1443.66     33.53 o 
   3   5  12      879.16      905.40     24.99 o 
   4   5  12     1864.00     1973.23     44.70 o 
   5   5  12      241.94      281.13     11.39 o 
   6   5  12      887.76      896.05     17.57 o 
   7   5  12     3935.57     3886.89     58.07 o 
   8   5  12     1018.34     1021.99     22.05 o 
   9   5  12      481.85      468.05     14.82 o 
  10   5  12       50.55       30.39      6.51 o 
  11   5  12      119.92      155.25     11.24 o 
  -6   6  12      523.02      540.00     23.83 o 
  -5   6  12      559.48      559.93     22.92 o 
  -4   6  12        8.21        2.51     12.50 o 
  -3   6  12      180.59      167.23     22.20 o 
  -2   6  12      182.72      141.69     21.18 o 
  -1   6  12     1071.97     1078.44     48.15 o 
   0   6  12       23.29       17.48     14.10 o 
   1   6  12      239.37      242.35     27.10 o 
   2   6  12     2316.93     2374.81     80.67 o 
   3   6  12     1625.29     1667.80     37.48 o 
   4   6  12      787.97      781.35     22.87 o 
   5   6  12      851.97      854.56     19.38 o 
   6   6  12      512.75      532.12     15.21 o 
   7   6  12     3200.29     3101.64     43.14 o 
   8   6  12     2311.54     2247.14     38.26 o 
   9   6  12      438.70      424.55     14.23 o 
  10   6  12       39.51       41.88      6.77 o 
  11   6  12       13.85        7.96      5.90 o 
  -5   7  12      919.08     1017.51     33.20 o 
  -4   7  12       52.86       67.35     16.61 o 
  -2   7  12      164.41      177.88     23.23 o 
  -1   7  12      898.56      884.41     43.38 o 
   0   7  12      615.16      587.66     35.40 o 
   1   7  12       13.89        6.83     14.43 o 
   2   7  12     5772.78     5630.33    162.25 o 
   3   7  12     6467.03     6214.98    175.90 o 
   4   7  12     2714.54     2627.32     85.81 o 
   5   7  12     2005.89     1981.80     68.67 o 
   6   7  12       49.68       45.82      6.13 o 
   7   7  12      612.81      610.99     16.43 o 
   8   7  12     1395.51     1364.13     26.92 o 
   9   7  12      873.16      820.33     20.24 o 
  10   7  12      129.56      143.07     10.19 o 
  11   7  12      145.15      131.38     10.46 o 
  -4   8  12      401.54      462.82     34.58 o 
  -3   8  12      771.50      837.57     44.82 o 
  -2   8  12     1390.67     1349.90     58.43 o 
  -1   8  12      262.25      271.71     26.81 o 
   0   8  12      969.84      945.67     45.23 o 
   1   8  12      231.01      193.58     23.44 o 
   2   8  12     1418.35     1364.13     56.74 o 
   3   8  12     2821.65     2764.44     91.08 o 
   4   8  12     1995.83     2002.16     70.68 o 
   5   8  12      412.32      469.53     29.56 o 
   6   8  12       56.44      123.44     17.80 o 
   7   8  12        0.51        0.38      6.72 o 
   8   8  12      997.02      942.27     25.31 o 
   9   8  12      191.33      197.82     11.07 o 
  10   8  12       97.65       83.31      8.67 o 
  11   8  12        3.80        2.01      6.10 o 
  -3   9  12      592.18      590.00     39.43 o 
  -2   9  12     2689.57     2674.15     94.53 o 
  -1   9  12     2163.91     2148.83     79.93 o 
   0   9  12     1374.83     1276.92     56.08 o 
   1   9  12      433.95      418.25     30.96 o 
   2   9  12      174.22      146.71     21.75 o 
   3   9  12     1809.43     1777.04     66.78 o 
   4   9  12      663.66      660.97     36.10 o 
   5   9  12      689.10      669.98     35.57 o 
   6   9  12      294.26      308.14     24.67 o 
   7   9  12      137.68      136.23     12.59 o 
   8   9  12      325.90      286.92     22.57 o 
   9   9  12       45.65       18.09     10.81 o 
  10   9  12       21.52       -0.07     12.71 o 
  11   9  12      226.37      223.13     17.96 o 
  -1  10  12     1590.21     1579.14     66.69 o 
   0  10  12     1445.28     1377.66     59.83 o 
   1  10  12      827.33      894.03     45.85 o 
   2  10  12      199.89      180.18     23.48 o 
   3  10  12      282.42      297.16     26.73 o 
   4  10  12        1.92       -7.69     10.53 o 
   5  10  12      152.19      147.90     20.48 o 
   6  10  12      231.00      244.28     23.31 o 
   7  10  12       19.53       30.39     12.87 o 
   8  10  12      236.99      261.43     22.94 o 
   9  10  12       84.30       67.68     15.25 o 
  10  10  12       50.46       55.39     14.68 o 
   0  11  12      634.76      624.05     32.12 o 
   1  11  12      961.89      975.79     38.90 o 
   2  11  12      128.08      130.82     17.51 o 
   3  11  12       80.93       83.51     15.82 o 
   4  11  12       10.53        7.89     13.12 o 
   5  11  12       86.57       92.84     18.17 o 
   6  11  12      164.66      168.42     21.71 o 
   7  11  12      340.17      302.63     26.32 o 
   8  11  12       51.52       76.40     16.86 o 
   9  11  12        4.27        8.10     11.88 o 
   3  12  12        3.85      -12.33     16.57 o 
   4  12  12       34.50       35.60     14.30 o 
   5  12  12       81.16       44.82     14.11 o 
   6  12  12       54.99       63.53     16.98 o 
   7  12  12      846.10      807.52     42.15 o 
   8  12  12      406.70      417.43     31.95 o 
  -5  -9  13      288.90      288.34     16.94 o 
  -4  -9  13      457.13      446.05     20.19 o 
  -8  -8  13      813.22      881.11     30.04 o 
  -7  -8  13     1245.03     1235.27     42.56 o 
  -6  -8  13      543.74      570.90     22.65 o 
  -5  -8  13       31.76       33.69      8.03 o 
  -4  -8  13      243.53      224.61     14.17 o 
  -3  -8  13       57.61       34.09      7.98 o 
  -2  -8  13      340.91      360.44     17.47 o 
  -1  -8  13      726.55      722.35     24.61 o 
  -9  -7  13      361.67      365.01     19.51 o 
  -8  -7  13      326.31      307.55     20.64 o 
  -7  -7  13     1287.00     1340.81     36.95 o 
  -6  -7  13     2608.82     2613.53     57.59 o 
  -5  -7  13      562.83      511.99     20.60 o 
  -4  -7  13       48.98       39.99      7.86 o 
  -3  -7  13       77.45       71.22      9.03 o 
  -2  -7  13      124.18      123.73     19.90 o 
  -1  -7  13      791.59      811.98     25.44 o 
   0  -7  13      824.88      791.82     25.43 o 
   1  -7  13        6.69       12.79      8.92 o 
  -9  -6  13       62.87       55.10      9.76 o 
  -8  -6  13       66.04       57.21     26.03 o 
  -7  -6  13      265.35      252.78     15.55 o 
  -6  -6  13     2332.49     2331.58     52.82 o 
  -5  -6  13     2552.78     2313.73     51.22 o 
  -4  -6  13       32.68       31.58      6.98 o 
  -3  -6  13       57.82       41.80      7.43 o 
  -2  -6  13       66.29       51.44      7.69 o 
  -1  -6  13      340.43      337.16     15.54 o 
   0  -6  13      486.06      487.29     18.90 o 
   1  -6  13        0.21       -8.80      6.29 o 
   2  -6  13      232.17      211.51     18.96 o 
   3  -6  13      491.28      473.64     27.96 o 
  -9  -5  13      145.32      131.77     13.02 o 
  -8  -5  13       77.73       83.89     10.80 o 
  -7  -5  13       38.56       24.77      7.19 o 
  -6  -5  13      547.85      534.60     20.40 o 
  -5  -5  13     1681.03     1561.03     62.01 o 
  -4  -5  13      532.58      484.87     18.55 o 
  -3  -5  13        1.17        4.73      5.11 o 
  -2  -5  13       87.16       83.26      9.20 o 
  -1  -5  13     1054.01     1007.58     27.74 o 
   0  -5  13      884.18      837.78     24.99 o 
   1  -5  13      167.67      151.58     11.48 o 
   2  -5  13       88.87       77.84     12.91 o 
   3  -5  13      117.27      147.78     17.76 o 
   4  -5  13     1579.90     1740.36     59.83 o 
 -10  -4  13     2315.65     2616.09     83.92 o 
  -9  -4  13     1596.68     1692.29     43.30 o 
  -8  -4  13       66.31       63.94      9.33 o 
  -7  -4  13       30.37       17.87      6.62 o 
  -6  -4  13      332.81      312.69     15.28 o 
  -5  -4  13     1001.28      927.36     26.67 o 
  -4  -4  13      207.69      205.03     12.44 o 
  -3  -4  13      262.89      206.79     12.45 o 
  -2  -4  13      732.92      596.42     20.52 o 
  -1  -4  13     3243.96     3082.83     61.35 o 
   0  -4  13     4340.10     4120.52     78.02 o 
   1  -4  13     1139.04     1092.73     29.34 o 
   2  -4  13        9.03       23.56      8.35 o 
   3  -4  13      234.56      235.56     19.12 o 
   4  -4  13      845.63      859.86     37.17 o 
   5  -4  13     2300.88     2383.65     74.96 o 
 -10  -3  13      952.98     1038.35     44.94 o 
  -9  -3  13     1412.60     1522.94     46.94 o 
  -8  -3  13     1303.51     1325.59     35.22 o 
  -7  -3  13       74.91       58.02      8.38 o 
  -6  -3  13      218.28      216.53     12.99 o 
  -5  -3  13     1881.87     1786.91     40.72 o 
  -4  -3  13      913.78      853.71     24.64 o 
  -3  -3  13        1.21        2.82      4.40 o 
  -2  -3  13       39.16       24.72     13.18 o 
  -1  -3  13     1286.25     1179.52     35.79 o 
   0  -3  13     5759.02     5493.56     99.02 o 
   1  -3  13     4387.08     4165.71     78.45 o 
   2  -3  13      275.65      251.72     18.34 o 
   3  -3  13       41.79       24.63      8.80 o 
   4  -3  13      699.55      674.42     31.66 o 
   5  -3  13      329.15      390.66     24.67 o 
   6  -3  13      994.99     1045.47     43.67 o 
  -9  -2  13      768.63      827.34     37.66 o 
  -8  -2  13      471.90      433.26     19.82 o 
  -7  -2  13       35.24       34.30      7.59 o 
  -6  -2  13      363.83      372.56     16.15 o 
  -5  -2  13     3254.63     3187.69     62.79 o 
  -4  -2  13     3338.94     3176.37     62.19 o 
  -3  -2  13        3.16       42.79      6.23 o 
  -2  -2  13      210.07      200.10     11.39 o 
  -1  -2  13      595.54      573.67     18.93 o 
   0  -2  13     2810.39     2638.28     53.07 o 
   1  -2  13     6772.41     6472.48    114.14 o 
   2  -2  13     1930.30     1838.71     57.07 o 
   3  -2  13        6.25       24.30      8.72 o 
   4  -2  13        5.37       -0.25      6.70 o 
   5  -2  13      589.73      581.74     29.23 o 
   6  -2  13      109.63      114.84     15.42 o 
  -9  -1  13     1433.52     1508.74     53.99 o 
  -8  -1  13      156.07      142.57     14.00 o 
  -7  -1  13        1.39        2.76      5.36 o 
  -6  -1  13        1.34       -7.12      4.75 o 
  -5  -1  13     2261.42     2340.11     48.71 o 
  -4  -1  13     8546.63     8133.61    213.69 o 
  -3  -1  13     4173.63     3830.59     71.48 o 
  -2  -1  13      832.71      765.43     21.62 o 
  -1  -1  13      187.54      188.97     10.65 o 
   0  -1  13      238.46      237.75     11.94 o 
   1  -1  13     3829.58     3793.76     71.24 o 
   2  -1  13     1446.68     1448.18     47.24 o 
   3  -1  13      136.38      142.19     14.19 o 
   4  -1  13      136.46      139.02     15.79 o 
   5  -1  13      540.03      527.01     27.10 o 
   6  -1  13      766.75      760.64     34.25 o 
   7  -1  13        9.40       -3.62      8.10 o 
   8  -1  13      164.78      159.74     19.49 o 
  -9   0  13     1928.23     2262.68     71.59 o 
  -8   0  13      456.89      512.95     27.47 o 
  -7   0  13       28.86       35.37      6.98 o 
  -6   0  13       83.15       65.06      9.11 o 
  -5   0  13      992.55     1018.69     24.06 o 
  -4   0  13     5674.40     5511.35     97.77 o 
  -3   0  13     6851.52     6596.15    114.43 o 
  -2   0  13     1802.87     1711.53     36.94 o 
  -1   0  13        0.47       13.01      4.19 o 
   0   0  13       79.66       82.56      7.59 o 
   1   0  13      224.67      225.92     11.41 o 
   2   0  13      167.08      182.03     14.39 o 
   3   0  13       12.49       14.80      6.54 o 
   4   0  13        9.50       10.40      7.15 o 
   5   0  13       56.69       69.57     11.76 o 
   6   0  13      468.95      490.99     26.56 o 
   7   0  13      746.52      766.89     34.91 o 
   8   0  13       39.98       32.69     10.73 o 
  -8   1  13     2491.20     2704.49     79.89 o 
  -7   1  13      703.65      713.06     26.32 o 
  -6   1  13        1.33        5.11      7.62 o 
  -5   1  13       43.87       42.33      6.78 o 
  -4   1  13     2638.52     2533.88     43.99 o 
  -3   1  13     1604.83     1657.91     31.89 o 
  -2   1  13     1515.83     1400.83     31.39 o 
  -1   1  13      976.14      917.16     23.34 o 
   0   1  13      124.79      143.52     11.94 o 
   1   1  13      217.78      207.95     11.53 o 
   2   1  13      366.05      388.32     19.90 o 
   3   1  13      691.47      651.80     27.14 o 
   4   1  13       26.20       23.89      7.65 o 
   5   1  13       10.03        8.72      6.95 o 
   6   1  13      516.27      535.77     27.01 o 
   7   1  13     1371.35     1330.41     47.61 o 
   8   1  13      470.79      440.99     26.15 o 
   9   1  13      138.26      107.77     16.12 o 
  -7   2  13     1409.43     1505.25     62.33 o 
  -6   2  13      675.15      725.82     24.40 o 
  -5   2  13       44.20       39.01      6.70 o 
  -4   2  13      116.37      109.81      8.41 o 
  -3   2  13      818.60      796.49     19.39 o 
  -2   2  13       85.66       68.23      6.62 o 
  -1   2  13      883.44      888.83     20.42 o 
   0   2  13      740.68      740.22     20.01 o 
   1   2  13      861.27      830.54     21.86 o 
   2   2  13     1783.80     1780.16     52.55 o 
   3   2  13        2.15       12.79      6.17 o 
   4   2  13       18.19       19.70      7.40 o 
   5   2  13      174.90      181.25     15.13 o 
   6   2  13       81.53       95.93     12.58 o 
   7   2  13      281.78      339.51     21.55 o 
   8   2  13     1449.68     1510.39     52.26 o 
   9   2  13      664.85      660.60     32.57 o 
  -8   3  13      773.00      861.34     40.25 o 
  -7   3  13     1048.77     1144.04     34.17 o 
  -6   3  13     1670.94     1796.29    135.50 o 
  -5   3  13     1435.29     1472.49     38.20 o 
  -4   3  13       29.45       37.65      6.11 o 
  -3   3  13       36.81       41.05     10.32 o 
  -2   3  13       15.23       16.29      4.47 o 
  -1   3  13      369.42      358.64     15.50 o 
   0   3  13        7.58       15.89      4.19 o 
   1   3  13      120.56      154.01      8.71 o 
   2   3  13     1768.81     1736.13     40.88 o 
   3   3  13     1444.00     1465.65     36.96 o 
   4   3  13      551.14      551.21     21.56 o 
   5   3  13     1287.48     1300.61     35.13 o 
   6   3  13      932.06      907.63     28.69 o 
   7   3  13        0.28        6.91      6.99 o 
   8   3  13      153.89      149.38     16.36 o 
   9   3  13      728.67      735.07     33.76 o 
  10   3  13     1338.27     1371.57     51.44 o 
  -7   4  13       31.14       32.88      9.68 o 
  -6   4  13      174.95      169.15     14.80 o 
  -5   4  13      743.48      776.66     26.52 o 
  -4   4  13      461.54      486.17     27.22 o 
  -3   4  13       33.84       53.12     18.87 o 
  -2   4  13        5.40       19.98     15.91 o 
  -1   4  13      189.77      183.40      9.34 o 
   0   4  13      211.44      191.83     15.48 o 
   1   4  13      847.68      823.31     18.85 o 
   2   4  13       10.25        9.13      6.15 o 
   3   4  13     1926.30     1923.36     43.68 o 
   4   4  13     2963.24     3007.82     61.97 o 
   5   4  13     4186.11     4133.26     91.98 o 
   6   4  13     1609.35     1711.73     27.39 o 
   7   4  13      370.22      417.28     13.22 o 
   8   4  13       13.62       33.38      5.71 o 
   9   4  13       47.21       41.45      7.70 o 
  10   4  13     1036.77     1107.31     44.12 o 
  -6   5  13      318.71      339.84     21.48 o 
  -5   5  13       39.99       66.74     10.76 o 
  -4   5  13      611.74      612.74     38.16 o 
  -3   5  13        8.49       11.55     15.46 o 
  -2   5  13      826.90      845.43     44.41 o 
  -1   5  13     1126.91     1127.78     51.73 o 
   0   5  13     1602.26     1656.44     65.21 o 
   1   5  13     1197.13     1169.22     31.74 o 
   2   5  13      222.01      232.62     12.63 o 
   3   5  13       18.71       15.76     13.96 o 
   4   5  13     2243.75     2239.91     38.14 o 
   5   5  13     3228.53     3366.46     52.85 o 
   6   5  13     2609.84     2690.31     44.62 o 
   7   5  13      618.96      656.58     16.80 o 
   8   5  13        0.13       12.36      4.77 o 
   9   5  13      189.87      166.74     10.33 o 
  10   5  13       33.60       21.75      6.27 o 
  -5   6  13       18.84       41.90      9.83 o 
  -4   6  13      278.23      266.44     26.64 o 
  -3   6  13      334.61      276.77     28.78 o 
  -2   6  13       84.62       81.00     19.57 o 
  -1   6  13     1647.26     1565.11     62.54 o 
   0   6  13     2736.33     2685.79     90.71 o 
   1   6  13     3857.11     3816.12    118.91 o 
   2   6  13     1914.49     1885.18     71.46 o 
   3   6  13      265.31      260.77     27.88 o 
   4   6  13       97.13       95.23      9.58 o 
   5   6  13      468.87      515.94     15.07 o 
   6   6  13     2715.28     2759.96     51.78 o 
   7   6  13     1204.53     1144.55     28.19 o 
   8   6  13      180.39      183.04      9.92 o 
   9   6  13      426.18      439.84     14.78 o 
  10   6  13       86.25       68.10      8.15 o 
  -4   7  13      548.68      523.64     35.11 o 
  -3   7  13      313.38      273.97     28.45 o 
  -2   7  13        1.65      -20.66     13.77 o 
  -1   7  13      392.57      355.46     30.51 o 
   0   7  13      756.65      724.99     40.38 o 
   1   7  13     5700.28     5772.14    167.97 o 
   2   7  13     2895.21     2814.48     93.75 o 
   3   7  13       87.65       74.38     19.61 o 
   4   7  13       20.04       24.05     15.13 o 
   5   7  13        1.38        1.89     12.58 o 
   6   7  13      309.29      281.38     11.56 o 
   7   7  13     1482.81     1467.96     28.80 o 
   8   7  13        0.48       16.00      5.63 o 
   9   7  13      204.02      181.29     10.71 o 
  10   7  13      116.22       96.29      9.26 o 
  -3   8  13     1416.01     1274.25     57.65 o 
  -2   8  13      215.88      157.36     24.05 o 
  -1   8  13       13.47       -2.96     14.10 o 
   0   8  13      193.23      172.28     23.19 o 
   1   8  13     1890.72     1842.91     70.15 o 
   2   8  13     6069.82     6010.79    174.01 o 
   3   8  13      436.21      406.78     30.67 o 
   4   8  13       26.72       20.11     14.23 o 
   5   8  13        1.92       21.34     12.95 o 
   6   8  13        8.71       24.90      7.69 o 
   7   8  13      321.46      352.61     17.49 o 
   8   8  13      208.57      215.95     21.59 o 
   9   8  13       43.72       48.81     12.77 o 
  10   8  13      485.32      501.38     16.70 o 
  -2   9  13      584.68      616.61     40.71 o 
  -1   9  13        0.32       22.24     15.50 o 
   0   9  13       65.94       71.22     18.54 o 
   1   9  13        6.54        0.99     11.97 o 
   2   9  13     1437.46     1445.34     59.50 o 
   3   9  13      577.36      551.64     34.83 o 
   4   9  13      112.25      106.13     18.91 o 
   5   9  13       11.42        3.95     11.55 o 
   6   9  13        3.44       14.23     11.35 o 
   7   9  13      325.91      338.63     17.73 o 
   8   9  13      295.42      282.40     22.86 o 
   9   9  13      164.17      192.76     21.42 o 
  10   9  13       82.64       61.14     14.64 o 
  -1  10  13      465.66      468.33     35.90 o 
   0  10  13      178.06      200.29     25.95 o 
   1  10  13      204.02      210.61     25.86 o 
   2  10  13       29.35       40.83     15.46 o 
   3  10  13       11.91        9.74     12.91 o 
   4  10  13      192.63      154.15     22.29 o 
   5  10  13        9.34        9.37     12.29 o 
   6  10  13      325.53      344.90     27.51 o 
   7  10  13     1151.73     1170.81     34.46 o 
   8  10  13     1005.07     1080.87     45.81 o 
   9  10  13      228.82      225.12     23.97 o 
   1  11  13       39.04       33.02     15.87 o 
   2  11  13        1.10       -2.34     12.46 o 
   3  11  13      184.06      163.61     23.23 o 
   4  11  13       46.71       43.63     16.74 o 
   5  11  13      323.17      305.84     29.15 o 
   6  11  13       15.72        9.00     13.82 o 
   7  11  13     1063.95     1113.43     50.16 o 
   8  11  13     2651.26     2788.50     87.05 o 
   4  12  13      563.35      547.53     37.71 o 
   5  12  13      618.62      577.17     38.24 o 
   6  12  13      356.90      346.34     29.89 o 
  -6  -8  14      402.63      427.35     20.47 o 
  -5  -8  14      585.68      565.01     22.66 o 
  -4  -8  14       77.92       65.76      9.85 o 
  -3  -8  14       91.85       96.12     11.06 o 
  -7  -7  14       55.39       65.87     10.34 o 
  -6  -7  14       33.85       23.84      7.96 o 
  -5  -7  14      557.55      540.65     21.70 o 
  -4  -7  14        2.86        9.42      6.08 o 
  -3  -7  14        7.01        5.13      5.70 o 
  -2  -7  14       20.25        0.83      6.07 o 
  -1  -7  14       42.23       42.37      8.89 o 
   0  -7  14      739.42      791.90     33.74 o 
  -8  -6  14      163.46      160.26     14.25 o 
  -7  -6  14      452.45      485.29     21.09 o 
  -6  -6  14       44.34       61.56     13.96 o 
  -5  -6  14      367.03      339.94     17.40 o 
  -4  -6  14      833.27      796.69     25.77 o 
  -3  -6  14        7.44       12.83      6.01 o 
  -2  -6  14       85.90       74.40     15.62 o 
  -1  -6  14        1.17        0.08      7.15 o 
   0  -6  14      671.20      662.96     23.22 o 
   1  -6  14     1686.56     1769.72     59.33 o 
   2  -6  14      804.35      816.03     36.84 o 
  -9  -5  14      615.43      689.00     26.14 o 
  -8  -5  14      268.59      271.65     18.32 o 
  -7  -5  14      310.71      288.00     16.52 o 
  -6  -5  14      275.45      230.69     14.61 o 
  -5  -5  14       50.61       44.46     11.64 o 
  -4  -5  14     1149.26     1157.57     31.63 o 
  -3  -5  14      381.39      337.28     15.65 o 
  -2  -5  14       26.45       28.96      6.77 o 
  -1  -5  14      140.74      134.92     11.09 o 
   0  -5  14      297.63      280.05     14.83 o 
   1  -5  14     1119.37     1086.95     41.61 o 
   2  -5  14     1314.83     1326.59     48.44 o 
   3  -5  14      781.31      787.57     36.35 o 
  -9  -4  14      496.31      534.84     22.97 o 
  -8  -4  14      283.04      292.34     16.73 o 
  -7  -4  14       50.44       49.04      8.52 o 
  -6  -4  14        6.70        0.23      5.75 o 
  -5  -4  14        9.23        6.52      5.82 o 
  -4  -4  14     1169.28     1093.96     30.08 o 
  -3  -4  14     1253.95     1164.70     30.92 o 
  -2  -4  14     1096.04      993.66     27.64 o 
  -1  -4  14      257.22      247.72     13.42 o 
   0  -4  14       14.45       29.44      6.48 o 
   1  -4  14      612.73      607.12     21.18 o 
   2  -4  14      385.36      420.31     24.26 o 
   3  -4  14      812.91      876.55     37.50 o 
   4  -4  14      669.88      761.67     35.77 o 
  -9  -3  14      477.70      533.39     32.89 o 
  -8  -3  14      627.42      641.93     24.03 o 
  -7  -3  14      107.45      113.19     11.33 o 
  -6  -3  14       23.30       16.00      6.54 o 
  -5  -3  14      127.29      111.21     10.41 o 
  -4  -3  14      699.98      712.09     22.85 o 
  -3  -3  14     3119.55     2872.67     94.94 o 
  -2  -3  14     2560.04     2517.67     64.10 o 
  -1  -3  14     1246.14     1226.55     31.27 o 
   0  -3  14      453.03      428.65     17.22 o 
   1  -3  14      132.75      170.62     11.74 o 
   2  -3  14      276.10      281.78     19.45 o 
   3  -3  14       65.32       67.35     11.68 o 
   4  -3  14        9.05       10.28      8.14 o 
   5  -3  14      116.38      107.32     15.42 o 
  -9  -2  14       59.53       74.92     14.14 o 
  -8  -2  14     1013.31     1078.85     47.64 o 
  -7  -2  14      650.61      658.18     27.94 o 
  -6  -2  14      900.93      884.94     26.51 o 
  -5  -2  14      170.58      178.97     12.31 o 
  -4  -2  14      230.93      201.26     12.10 o 
  -3  -2  14      979.36      925.61     63.94 o 
  -2  -2  14      938.74      884.90     24.80 o 
  -1  -2  14      317.41      332.51     14.81 o 
   0  -2  14     3197.35     3143.01     67.45 o 
   1  -2  14      198.10      207.06     34.50 o 
   2  -2  14      170.29      169.45     15.21 o 
   3  -2  14       53.20       76.31     12.09 o 
   4  -2  14       32.31       17.89      9.09 o 
   5  -2  14      179.76      218.05     19.00 o 
   6  -2  14      152.79      176.64     19.61 o 
  -9  -1  14       97.69       92.39     15.25 o 
  -8  -1  14      564.42      590.37     39.63 o 
  -7  -1  14      848.72      874.15     29.49 o 
  -6  -1  14      558.40      553.74     18.47 o 
  -5  -1  14     1490.13     1457.06     35.25 o 
  -4  -1  14       50.42       54.65      7.53 o 
  -3  -1  14      436.22      422.70     16.07 o 
  -2  -1  14       22.91       47.57      7.50 o 
  -1  -1  14        8.27       -0.66      4.29 o 
   0  -1  14     1242.29     1219.51     30.20 o 
   1  -1  14      385.02      395.89     19.59 o 
   2  -1  14        2.93       14.10      6.95 o 
   3  -1  14      326.36      307.27     19.90 o 
   4  -1  14       87.59       84.25     12.83 o 
   5  -1  14        8.24       -5.47      7.07 o 
   6  -1  14      514.90      546.01     29.77 o 
   7  -1  14        3.69        0.08      7.57 o 
  -8   0  14      280.14      314.76     22.45 o 
  -7   0  14      106.45       96.31      9.60 o 
  -6   0  14      140.69      165.07     10.95 o 
  -5   0  14     2338.96     2287.12     42.19 o 
  -4   0  14     1202.67     1213.55     33.66 o 
  -3   0  14       16.35       17.11      5.63 o 
  -2   0  14      252.32      232.26     11.69 o 
  -1   0  14      318.94      323.66     13.52 o 
   0   0  14      295.15      318.85     13.61 o 
   1   0  14     1086.93     1112.23     45.02 o 
   2   0  14        8.09       13.12      6.66 o 
   3   0  14      102.75      107.85     13.03 o 
   4   0  14      395.99      391.65     22.78 o 
   5   0  14     1092.19     1030.58     40.50 o 
   6   0  14      784.60      799.25     35.69 o 
   7   0  14       34.06       47.20     12.01 o 
   8   0  14        3.06        3.99      8.59 o 
  -7   1  14      256.87      289.19     17.53 o 
  -6   1  14       46.04       33.20     12.56 o 
  -5   1  14      666.86      636.47     18.71 o 
  -4   1  14     1800.95     1787.15     34.74 o 
  -3   1  14     1149.26     1132.92     25.17 o 
  -2   1  14       17.44       19.06      4.97 o 
  -1   1  14       76.10       72.03      7.54 o 
   0   1  14       18.80       10.57      4.89 o 
   1   1  14     1169.38     1112.52     43.63 o 
   2   1  14        4.78        5.96      5.72 o 
   3   1  14      181.78      150.37     13.65 o 
   4   1  14      306.21      335.61     20.52 o 
   5   1  14     2244.19     2319.10     69.82 o 
   6   1  14     3246.54     3276.08     92.27 o 
   7   1  14      759.75      829.31     36.72 o 
   8   1  14        9.31       25.49     10.53 o 
  -7   2  14       43.03       83.59     21.42 o 
  -6   2  14       59.38       90.17     21.46 o 
  -5   2  14       20.62       19.95      5.53 o 
  -4   2  14      809.07      808.17     20.62 o 
  -3   2  14     1333.02     1312.55     27.38 o 
  -2   2  14      574.09      569.03     16.46 o 
  -1   2  14       39.18       34.07      5.93 o 
   0   2  14      214.69      186.28     19.22 o 
   1   2  14     3074.91     3116.53     59.52 o 
   2   2  14      450.04      457.36     22.33 o 
   3   2  14       37.58       70.39     10.90 o 
   4   2  14      519.17      516.07     25.16 o 
   5   2  14     1056.75     1036.91     39.06 o 
   6   2  14     4929.57     4947.03    128.21 o 
   7   2  14     3184.24     3250.46     92.19 o 
   8   2  14      483.01      483.84     27.80 o 
   9   2  14       25.97       21.87     11.60 o 
  -7   3  14      672.00      791.36     45.27 o 
  -6   3  14       63.49       94.82     20.89 o 
  -5   3  14        1.18       14.51     16.74 o 
  -4   3  14      656.33      677.50     42.89 o 
  -3   3  14      324.41      326.17     12.62 o 
  -2   3  14      321.65      287.81     12.64 o 
  -1   3  14       24.96       11.56      5.35 o 
   0   3  14     1569.81     1606.14     37.56 o 
   1   3  14     3296.58     3487.73     56.66 o 
   2   3  14     6085.21     6436.06    151.27 o 
   3   3  14      541.62      524.81     60.61 o 
   4   3  14        0.03       19.78     17.85 o 
   5   3  14      274.32      308.74     17.00 o 
   6   3  14     1666.22     1747.66     64.88 o 
   7   3  14     4393.99     4380.42    116.03 o 
   8   3  14      814.16      812.98     35.44 o 
   9   3  14        5.50       14.43      9.83 o 
  -6   4  14      273.79      283.55     30.30 o 
  -5   4  14       24.73       54.28     18.17 o 
  -4   4  14     1465.26     1467.58     62.99 o 
  -3   4  14     2223.82     2077.86     78.62 o 
  -2   4  14      504.84      542.06     38.45 o 
  -1   4  14        6.80        7.25      6.25 o 
   0   4  14       13.54        9.54      4.55 o 
   1   4  14     3554.40     3650.93     70.60 o 
   2   4  14     6222.81     6394.40    118.63 o 
   3   4  14     5177.65     5203.49    131.43 o 
   4   4  14      622.30      568.79     25.58 o 
   5   4  14       33.90       35.77      8.39 o 
   6   4  14      330.49      308.33     16.94 o 
   7   4  14     1358.08     1390.77     47.53 o 
   8   4  14      597.88      607.52     29.15 o 
   9   4  14       19.22       26.64     10.40 o 
  -6   5  14      246.09      271.52     18.41 o 
  -5   5  14      134.30      139.33     14.15 o 
  -4   5  14      161.52      179.97     14.52 o 
  -3   5  14     3796.98     4022.65    127.22 o 
  -2   5  14     1834.24     1887.11     73.85 o 
  -1   5  14       32.97       32.69     18.46 o 
   0   5  14        9.78       13.73     17.35 o 
   1   5  14      602.08      601.60     40.25 o 
   2   5  14     6435.56     6564.98    120.50 o 
   3   5  14     3786.74     3858.23     76.43 o 
   4   5  14     1676.24     1763.89     55.91 o 
   5   5  14        0.02        3.12      5.81 o 
   6   5  14      334.49      359.50     14.37 o 
   7   5  14     1138.39     1198.05     29.46 o 
   8   5  14      321.66      307.69     20.52 o 
   9   5  14       23.06       16.32      9.09 o 
  -5   6  14       57.83       49.12     14.76 o 
  -4   6  14       69.22       74.37     11.40 o 
  -3   6  14     3355.56     3233.40    108.10 o 
  -2   6  14     5039.06     5018.16    152.26 o 
  -1   6  14      828.38      771.87     43.67 o 
   0   6  14      118.99       73.48     19.98 o 
   1   6  14      489.54      472.12     35.53 o 
   2   6  14     2247.02     2287.43     82.52 o 
   3   6  14     2471.58     2469.88     86.68 o 
   4   6  14      414.65      463.52     35.36 o 
   5   6  14       59.38       74.89      7.21 o 
   6   6  14       12.70       20.46      7.88 o 
   7   6  14     1057.50     1065.49     27.39 o 
   8   6  14      715.09      719.82     18.61 o 
   9   6  14       86.08       80.25      9.38 o 
  10   6  14      158.26      162.80     11.09 o 
  -4   7  14       55.25       44.65     16.49 o 
  -3   7  14     1239.82     1285.72     58.55 o 
  -2   7  14     2697.06     2612.80     92.35 o 
  -1   7  14     2771.31     2746.89     95.68 o 
   0   7  14     1027.08     1028.61     50.08 o 
   1   7  14       55.99       58.10     19.00 o 
   2   7  14      721.95      692.76     40.62 o 
   3   7  14     1128.33     1093.24     50.66 o 
   4   7  14      165.95      161.55     22.78 o 
   5   7  14       14.75       26.31      7.82 o 
   6   7  14       41.34       47.65     14.43 o 
   7   7  14     1157.00     1208.16     34.25 o 
   8   7  14     1769.53     1805.40     40.19 o 
   9   7  14      422.89      419.79     14.85 o 
  10   7  14        7.38        8.46      5.79 o 
  -3   8  14      449.43      434.82     34.70 o 
  -2   8  14     1404.81     1340.45     59.87 o 
  -1   8  14     1198.58     1240.53     57.24 o 
   0   8  14     1126.81     1121.78     53.17 o 
   1   8  14      913.66      965.66     48.07 o 
   2   8  14       42.03       39.76     16.82 o 
   3   8  14      175.09      177.22     24.51 o 
   4   8  14        4.19        0.21     14.31 o 
   5   8  14      248.20      261.88     26.44 o 
   6   8  14      123.43      119.30     14.35 o 
   7   8  14      447.13      449.48     29.73 o 
   8   8  14     1386.07     1391.06     49.34 o 
   9   8  14     1363.25     1320.01     48.72 o 
  -1   9  14      165.05      148.23     24.14 o 
   0   9  14        2.80        1.56     14.02 o 
   1   9  14      289.95      274.63     27.59 o 
   2   9  14      139.06      103.25     19.94 o 
   3   9  14      617.12      634.29     38.69 o 
   4   9  14     1830.45     1907.59     72.24 o 
   5   9  14      252.94      296.71     27.67 o 
   6   9  14        5.08       24.92     13.45 o 
   7   9  14       11.64       17.24     10.86 o 
   8   9  14      567.47      571.54     31.54 o 
   9   9  14      959.15     1049.78     43.71 o 
   0  10  14       32.94        6.29     14.88 o 
   1  10  14        3.42        0.04     13.45 o 
   2  10  14       72.68      101.03     19.82 o 
   3  10  14      165.05      166.69     24.18 o 
   4  10  14     1359.64     1318.69     57.69 o 
   5  10  14     1085.09     1061.38     50.00 o 
   6  10  14     1343.46     1369.85     57.36 o 
   7  10  14      606.19      590.96     24.29 o 
   8  10  14       30.11       28.29     11.84 o 
   2  11  14       70.55       63.07     18.87 o 
   3  11  14        0.54       -6.09     13.86 o 
   4  11  14      225.80      228.94     28.49 o 
   5  11  14     1616.54     1698.91     68.79 o 
   6  11  14     1396.45     1453.69     61.02 o 
   7  11  14     1895.81     1993.03     74.51 o 
  -5  -7  15      188.01      200.79     14.87 o 
  -4  -7  15        4.42        9.80      6.75 o 
  -3  -7  15       76.19       60.62      9.91 o 
  -2  -7  15      185.50      163.03     14.15 o 
  -7  -6  15      259.46      301.90     17.69 o 
  -6  -6  15      657.13      636.40     24.34 o 
  -5  -6  15      760.63      762.68     26.15 o 
  -4  -6  15        9.80        5.74      6.41 o 
  -3  -6  15      222.40      202.36     14.38 o 
  -2  -6  15      754.01      740.72     25.18 o 
  -1  -6  15      663.27      640.09     23.37 o 
   0  -6  15     1572.96     1680.30     42.01 o 
  -7  -5  15       69.48       71.08     10.20 o 
  -6  -5  15      661.67      686.05     24.79 o 
  -5  -5  15     2161.79     2121.81     49.17 o 
  -4  -5  15      423.26      426.33     20.70 o 
  -3  -5  15      841.87      796.86     25.82 o 
  -2  -5  15     1576.31     1659.74     40.57 o 
  -1  -5  15      760.53      783.83     25.41 o 
   0  -5  15     1523.47     1529.06     38.66 o 
   1  -5  15     1219.20     1310.64     48.60 o 
   2  -5  15       92.12       85.94     13.90 o 
  -8  -4  15       30.39       31.11     20.37 o 
  -7  -4  15      276.76      279.08     16.22 o 
  -6  -4  15      253.46      233.20     14.84 o 
  -5  -4  15     1665.94     1680.27     41.21 o 
  -4  -4  15     1909.73     1833.10     43.26 o 
  -3  -4  15       14.91       16.96      6.29 o 
  -2  -4  15      812.27      798.89     25.04 o 
  -1  -4  15      537.32      512.23     19.50 o 
   0  -4  15     1146.03     1176.00     31.90 o 
   1  -4  15      676.44      640.77     22.67 o 
   2  -4  15      185.66      207.97     18.30 o 
   3  -4  15       30.32       36.84     10.53 o 
  -8  -3  15       18.93       27.90      8.08 o 
  -7  -3  15      430.27      452.61     19.94 o 
  -6  -3  15      253.05      272.20     15.28 o 
  -5  -3  15      848.55      802.88     25.48 o 
  -4  -3  15     1927.41     1887.82     68.54 o 
  -3  -3  15     1366.42     1270.71     50.21 o 
  -2  -3  15       54.03       41.80      8.18 o 
  -1  -3  15      396.26      358.96     26.46 o 
   0  -3  15      804.76      791.32     42.25 o 
   1  -3  15     1054.42      965.18     27.94 o 
   2  -3  15       70.25       62.13     11.55 o 
   3  -3  15       37.76       32.94     10.03 o 
   4  -3  15       10.72        8.18      8.55 o 
  -8  -2  15      765.15      863.26     58.24 o 
  -7  -2  15       21.57       28.04      7.91 o 
  -6  -2  15      635.87      687.30     23.51 o 
  -5  -2  15      873.29      906.72     27.06 o 
  -4  -2  15     1855.51     1779.72     48.66 o 
  -3  -2  15      604.58      601.15     29.91 o 
  -2  -2  15       14.59       16.82      8.51 o 
  -1  -2  15        0.77       -6.99      8.70 o 
   0  -2  15      855.08      810.39     24.57 o 
   1  -2  15     1234.57     1215.36     31.81 o 
   2  -2  15      122.37      107.32     14.14 o 
   3  -2  15      126.67      126.03     15.46 o 
   4  -2  15      136.25      141.20     16.82 o 
   5  -2  15      186.89      195.23     19.08 o 
  -8  -1  15      461.55      449.14     18.47 o 
  -7  -1  15      340.65      394.41     16.74 o 
  -6  -1  15       47.60       40.37      7.89 o 
  -5  -1  15     1122.75     1131.51     30.53 o 
  -4  -1  15     2273.72     2161.05     47.00 o 
  -3  -1  15     1846.64     1741.17     62.75 o 
  -2  -1  15      201.09      187.17     11.64 o 
  -1  -1  15     1033.70     1006.22     27.12 o 
   0  -1  15      113.37      112.03      9.95 o 
   1  -1  15     1480.06     1385.45     34.23 o 
   2  -1  15     1603.05     1595.17     52.75 o 
   3  -1  15       73.29       65.38     11.68 o 
   4  -1  15      251.20      282.81     20.68 o 
   5  -1  15      385.38      378.74     24.51 o 
   6  -1  15     1449.76     1532.76     56.17 o 
  -8   0  15      713.14      811.46     37.38 o 
  -7   0  15      302.04      324.16     15.57 o 
  -6   0  15      349.51      327.96     19.71 o 
  -5   0  15       11.97       13.46      6.15 o 
  -4   0  15      878.97      902.25     25.69 o 
  -3   0  15     1715.55     1638.65     37.66 o 
  -2   0  15      171.66      193.46     11.17 o 
  -1   0  15        0.66        4.80      4.49 o 
   0   0  15       11.22        5.95      5.03 o 
   1   0  15      851.87      868.25     32.36 o 
   2   0  15     2552.70     2523.45     73.19 o 
   3   0  15     1577.84     1508.21     50.99 o 
   4   0  15        0.46       -1.89      7.44 o 
   5   0  15      206.56      213.65     19.37 o 
   6   0  15      821.55      869.69     38.57 o 
   7   0  15     1564.08     1698.75     60.32 o 
  -7   1  15      894.37      959.76     31.70 o 
  -6   1  15      277.26      256.91     25.74 o 
  -5   1  15      575.93      568.07     29.35 o 
  -4   1  15       91.31       85.75      8.66 o 
  -3   1  15     2645.07     2663.88     47.28 o 
  -2   1  15     2102.22     2059.82     55.84 o 
  -1   1  15       31.95       25.11      5.81 o 
   0   1  15      352.31      335.61     14.35 o 
   1   1  15      995.87      999.48     26.56 o 
   2   1  15     1889.72     1883.90     57.94 o 
   3   1  15     4447.49     4375.98    114.55 o 
   4   1  15      704.67      651.31     30.63 o 
   5   1  15      213.89      191.86     18.91 o 
   6   1  15      312.16      281.66     21.96 o 
   7   1  15     1026.62     1054.76     43.30 o 
  -7   2  15      691.26      744.65     47.24 o 
  -6   2  15       89.86       88.44     22.90 o 
  -5   2  15       95.40       95.37     12.13 o 
  -4   2  15       16.52       11.96      5.30 o 
  -3   2  15     1033.66     1011.74     37.81 o 
  -2   2  15     2900.63     2892.04     49.60 o 
  -1   2  15      792.50      799.11     29.89 o 
   0   2  15       10.99       12.61      4.96 o 
   1   2  15      469.86      488.44     17.23 o 
   2   2  15     2092.88     2227.44     64.80 o 
   3   2  15     3260.02     3361.64     91.08 o 
   4   2  15     2150.12     2119.30     64.31 o 
   5   2  15     1092.30     1053.85     40.83 o 
   6   2  15       38.05       46.92     11.76 o 
   7   2  15      465.92      539.92     29.40 o 
   8   2  15      409.32      420.76     26.97 o 
  -6   3  15      427.64      476.31     38.90 o 
  -5   3  15      247.88      234.50     29.98 o 
  -4   3  15        7.95       19.12     19.57 o 
  -3   3  15      498.21      518.70     41.45 o 
  -2   3  15     3209.49     3213.27     69.04 o 
  -1   3  15     1284.54     1309.06     27.40 o 
   0   3  15     2379.63     2352.24     53.82 o 
   1   3  15       39.20       36.73      6.36 o 
   2   3  15     1372.90     1406.23     37.74 o 
   3   3  15     1515.84     1553.58     85.11 o 
   4   3  15      711.86      718.87     26.20 o 
   5   3  15        2.05       10.66      7.65 o 
   6   3  15      246.84      257.80     46.40 o 
   7   3  15       76.42       70.48     12.50 o 
   8   3  15      905.78      962.86     40.75 o 
  -6   4  15     1615.16     1727.61     71.34 o 
  -5   4  15      204.02      177.63     26.60 o 
  -3   4  15     1069.63     1075.89     55.26 o 
  -2   4  15     2141.45     2240.52     84.29 o 
  -1   4  15     1429.62     1594.97     68.01 o 
   0   4  15      709.90      693.99     27.79 o 
   1   4  15     1366.88     1362.09     50.49 o 
   2   4  15      327.96      345.52     26.07 o 
   3   4  15     1999.45     2010.44     47.21 o 
   4   4  15      364.76      375.24     18.45 o 
   5   4  15       40.80      135.94     25.49 o 
   6   4  15      255.42      211.69     21.42 o 
   7   4  15       41.84       43.63     10.57 o 
   8   4  15      381.80      414.72     25.25 o 
   9   4  15      356.43      418.54     26.15 o 
  -5   5  15      852.19      849.87     47.29 o 
  -4   5  15      692.93      713.03     43.63 o 
  -3   5  15       92.94      101.56     23.11 o 
  -2   5  15     1512.96     1444.27     64.72 o 
  -1   5  15     1065.27     1104.51     54.93 o 
   0   5  15      284.83      291.53     32.98 o 
   1   5  15      738.85      789.59     46.09 o 
   2   5  15      537.01      604.48     42.19 o 
   3   5  15      604.34      599.40     22.07 o 
   4   5  15      682.01      686.41     23.88 o 
   5   5  15        3.37        3.97      6.72 o 
   6   5  15        1.02       -0.68     13.63 o 
   7   5  15       62.33       40.91     10.28 o 
   8   5  15      191.57      212.74     18.30 o 
   9   5  15      237.12      235.03     20.11 o 
  -4   6  15      865.82      854.10     47.53 o 
  -3   6  15      146.67      144.94     24.51 o 
  -2   6  15      350.31      350.98     33.92 o 
  -1   6  15     1200.68     1209.94     56.95 o 
   0   6  15      195.46      207.19     27.38 o 
   1   6  15      282.38      333.71     33.55 o 
   2   6  15      280.11      326.93     33.22 o 
   3   6  15      258.52      249.34     29.98 o 
   4   6  15      394.92      446.83     36.10 o 
   5   6  15      179.06      183.70     12.96 o 
   6   6  15       25.35       34.35     15.81 o 
   7   6  15       65.63       64.97     11.92 o 
   8   6  15       67.77       71.75     12.34 o 
   9   6  15       97.37      133.63     16.61 o 
  -3   7  15      443.74      445.47     35.94 o 
  -2   7  15        4.33       13.45     17.23 o 
  -1   7  15      343.15      341.53     33.80 o 
   0   7  15      180.17      175.66     25.66 o 
   1   7  15       21.43       29.19     17.23 o 
   2   7  15        2.26       -1.27     15.01 o 
   3   7  15       14.05       -6.00     15.91 o 
   4   7  15       78.25       89.76     21.71 o 
   5   7  15      113.14      133.90     12.94 o 
   6   7  15      635.56      682.61     33.90 o 
   7   7  15      492.13      459.53     25.49 o 
   8   7  15       54.40       65.72      8.85 o 
   9   7  15        2.46       22.29      9.74 o 
  -2   8  15      123.99      121.96     23.07 o 
  -1   8  15       14.83        0.37     17.11 o 
   0   8  15      105.03      117.72     22.37 o 
   1   8  15      492.36      502.50     36.43 o 
   2   8  15      398.11      389.63     32.89 o 
   3   8  15      183.32      260.24     28.54 o 
   4   8  15        8.36        4.61     15.71 o 
   5   8  15       14.31        5.51     15.01 o 
   6   8  15      347.42      344.10     54.97 o 
   7   8  15     1857.29     1938.14     61.59 o 
   8   8  15     1504.37     1606.60     54.73 o 
   9   8  15      160.32      188.07     20.35 o 
   0   9  15        8.27       -1.64     14.80 o 
   1   9  15        0.96        4.65     14.02 o 
   2   9  15      212.58      228.04     27.67 o 
   3   9  15     1127.49     1189.17     55.76 o 
   4   9  15        4.81       19.74     16.65 o 
   5   9  15       25.52       23.56     16.12 o 
   6   9  15       57.26       62.39     11.51 o 
   7   9  15     1194.83     1248.42     48.23 o 
   8   9  15     2303.69     2407.09     74.51 o 
   1  10  15       35.34       25.37     16.08 o 
   2  10  15      504.27      564.84     38.12 o 
   3  10  15     2136.23     2218.52     83.10 o 
   4  10  15      960.97      992.01     50.45 o 
   5  10  15       27.21       25.74     16.57 o 
   6  10  15        1.87       17.19     14.60 o 
   7  10  15      259.37      250.05     19.51 o 
  -4  -6  16     1071.72     1126.95     33.19 o 
  -3  -6  16      427.99      422.42     19.30 o 
  -2  -6  16       32.07       35.64      8.39 o 
  -6  -5  16        3.40        4.09      6.41 o 
  -5  -5  16      450.08      453.28     20.25 o 
  -4  -5  16     1443.68     1452.31     38.39 o 
  -3  -5  16     1050.02     1004.38     29.98 o 
  -2  -5  16       96.92       95.40     10.48 o 
  -1  -5  16       59.08       57.36      8.89 o 
   0  -5  16      109.45      123.89     11.87 o 
  -7  -4  16      137.53      135.74     13.36 o 
  -6  -4  16       24.69       18.19      7.46 o 
  -5  -4  16       25.73       20.30      7.25 o 
  -4  -4  16     1165.08     1157.19     32.72 o 
  -3  -4  16     1225.71     1244.33     33.60 o 
  -2  -4  16        4.26       20.76      6.58 o 
  -1  -4  16      218.14      269.27     14.81 o 
   0  -4  16        3.90       -0.03      5.18 o 
   1  -4  16       52.41       81.45     13.49 o 
   2  -4  16      386.84      404.85     25.53 o 
  -7  -3  16      126.06      124.80     15.30 o 
  -6  -3  16      135.17      123.04     12.25 o 
  -5  -3  16        2.17       -9.19      6.13 o 
  -4  -3  16      333.41      338.68     16.69 o 
  -3  -3  16      684.05      619.87     21.88 o 
  -2  -3  16      306.02      322.55     15.60 o 
  -1  -3  16       53.72       61.35      7.99 o 
   0  -3  16       25.59       34.60      7.01 o 
   1  -3  16       87.80       81.75      9.54 o 
   2  -3  16      314.23      313.44     21.79 o 
   3  -3  16      492.96      520.88     28.95 o 
  -7  -2  16      268.00      291.83     29.15 o 
  -6  -2  16        1.60       -4.87      6.06 o 
  -5  -2  16        4.79       -8.65      5.76 o 
  -4  -2  16        4.98       -1.37      5.50 o 
  -3  -2  16       72.89       53.11      8.24 o 
  -2  -2  16      882.53      847.05     26.23 o 
  -1  -2  16      412.78      420.40     17.36 o 
   0  -2  16      332.95      310.47     15.15 o 
   1  -2  16        0.28       14.84      6.05 o 
   2  -2  16      269.15      254.48     19.53 o 
   3  -2  16      432.71      437.74     25.82 o 
   4  -2  16      224.27      243.62     21.01 o 
  -7  -1  16      805.06      886.45     25.55 o 
  -6  -1  16      107.28       77.97     10.36 o 
  -5  -1  16       20.61       22.21      7.33 o 
  -4  -1  16        9.85        7.36      5.77 o 
  -3  -1  16      270.53      253.92     13.77 o 
  -2  -1  16      645.68      575.57     20.04 o 
  -1  -1  16      397.15      382.51     16.39 o 
   0  -1  16      477.39      485.63     18.61 o 
   1  -1  16      655.70      656.84     35.42 o 
   2  -1  16       44.23       38.40     10.49 o 
   3  -1  16      473.33      432.40     25.49 o 
   4  -1  16      246.39      206.86     19.12 o 
   5  -1  16      322.25      309.37     23.23 o 
  -7   0  16      404.67      414.46     17.89 o 
  -6   0  16      593.86      583.21     21.08 o 
  -5   0  16      648.40      654.68     20.73 o 
  -4   0  16     1530.92     1528.27     33.22 o 
  -3   0  16        2.95        0.99      4.96 o 
  -2   0  16      173.18      195.78     11.81 o 
  -1   0  16      211.23      209.43     12.33 o 
   0   0  16      810.81      830.11     24.56 o 
   1   0  16      753.97      804.49     24.56 o 
   2   0  16      507.30      545.88     27.63 o 
   3   0  16     1123.70     1151.96     43.46 o 
   4   0  16     1191.22     1216.35     45.85 o 
   5   0  16      243.19      254.36     21.01 o 
   6   0  16      192.26      209.25     20.39 o 
  -6   1  16      219.56      228.94     13.73 o 
  -5   1  16      575.75      625.80     28.54 o 
  -4   1  16     1727.32     1759.33     36.02 o 
  -3   1  16      651.46      681.78     23.14 o 
  -2   1  16      290.74      295.47     20.07 o 
  -1   1  16      723.61      718.25     21.92 o 
   0   1  16      255.43      267.60     13.41 o 
   1   1  16      605.11      645.78     21.26 o 
   2   1  16     1031.65     1028.90     39.06 o 
   3   1  16       96.23       96.55     13.98 o 
   4   1  16      391.53      407.52     24.38 o 
   5   1  16      442.10      492.14     27.55 o 
   6   1  16      369.59      414.59     26.32 o 
  -6   2  16      172.77      196.09     29.85 o 
  -5   2  16      111.71       92.35     26.07 o 
  -4   2  16     1015.37     1065.58     25.72 o 
  -3   2  16     1403.85     1405.93     30.20 o 
  -2   2  16       58.88       52.08      7.13 o 
  -1   2  16      802.20      806.32     21.33 o 
   0   2  16      589.86      597.03     18.29 o 
   1   2  16      619.97      614.89     24.75 o 
   2   2  16      353.36      370.97     21.50 o 
   3   2  16       29.51       49.01      9.87 o 
   4   2  16       72.83       80.76     12.42 o 
   5   2  16      219.41      211.72     18.22 o 
   6   2  16      464.89      473.56     27.51 o 
   7   2  16      171.56      168.21     19.04 o 
  -5   3  16       99.65       85.69     24.01 o 
  -4   3  16      197.39      212.50     31.33 o 
  -3   3  16     1100.32     1103.65     59.46 o 
  -2   3  16      184.14      218.06     17.72 o 
  -1   3  16      146.60      142.04      9.70 o 
   0   3  16      611.62      604.93     18.01 o 
   1   3  16      982.19     1018.44     24.46 o 
   2   3  16     1379.91     1405.46     38.43 o 
   3   3  16      270.96      290.11     16.97 o 
   4   3  16       23.51       25.20      8.08 o 
   5   3  16       66.82       78.00     11.31 o 
   6   3  16      423.71      475.53     26.64 o 
   7   3  16      692.68      722.07     34.50 o 
  -5   4  16      185.05      225.08     30.26 o 
  -4   4  16      317.37      405.30     38.28 o 
  -3   4  16      386.74      491.48     41.61 o 
  -2   4  16      226.60      242.06     32.65 o 
  -1   4  16        7.74       15.54     20.85 o 
   0   4  16       90.45       86.80     25.62 o 
   1   4  16      466.32      437.71     22.22 o 
   2   4  16     1521.73     1618.91     49.46 o 
   3   4  16      897.32      978.73     30.54 o 
   4   4  16      208.62      208.73     14.49 o 
   5   4  16       69.76       77.93     10.65 o 
   6   4  16      114.56      129.48     15.42 o 
   7   4  16      594.62      618.29     30.88 o 
   8   4  16     1306.75     1346.16     50.53 o 
  -4   5  16      432.67      523.10     40.05 o 
  -3   5  16      378.68      410.32     37.66 o 
  -2   5  16      201.44      193.30     29.89 o 
  -1   5  16        6.02        7.94     18.91 o 
   0   5  16      105.13      121.30     25.74 o 
   1   5  16       85.99      148.27     26.03 o 
   2   5  16      706.97      806.04     48.48 o 
   3   5  16     1524.06     1644.26     41.43 o 
   4   5  16      556.76      626.46     38.45 o 
   5   5  16       58.71       71.03     19.63 o 
   6   5  16        1.41        7.44     13.61 o 
   7   5  16      364.83      388.98     23.81 o 
   8   5  16     1190.36     1311.95     48.93 o 
  -3   6  16      848.99      888.60     50.12 o 
  -2   6  16     1961.81     2043.48     81.00 o 
  -1   6  16      405.33      383.96     36.92 o 
   0   6  16       59.28       65.21     22.70 o 
   1   6  16       68.98       72.41     22.49 o 
   2   6  16       22.93       46.67     20.89 o 
   3   6  16     1648.28     1712.61     71.18 o 
   4   6  16     1112.50     1196.41     57.69 o 
   5   6  16      241.07      250.00     30.51 o 
   6   6  16      215.39      196.21     18.22 o 
   7   6  16      595.82      622.03     30.10 o 
   8   6  16      995.91     1085.68     42.64 o 
  -2   7  16     1618.84     1600.07     69.90 o 
  -1   7  16     1824.16     1926.62     78.04 o 
   0   7  16      159.98      146.50     26.19 o 
   1   7  16      253.44      262.87     31.21 o 
   2   7  16       55.37       97.53     22.70 o 
   3   7  16      804.03      914.88     49.59 o 
   4   7  16     1810.43     1901.42     75.25 o 
   5   7  16      569.85      663.03     42.56 o 
   6   7  16       62.37       76.03     20.72 o 
  -1   8  16     1424.47     1505.70     67.76 o 
   0   8  16      560.80      589.63     41.41 o 
   1   8  16       24.38       17.76     17.48 o 
   2   8  16       22.12       26.69     17.35 o 
   3   8  16     1195.77     1272.15     59.21 o 
   4   8  16     1584.59     1705.74     70.15 o 
   5   8  16      941.40     1024.66     51.81 o 
   6   8  16      662.02      699.34     25.93 o 
   1   9  16      768.66      817.75     47.70 o 
   2   9  16       12.96        7.77     15.21 o 
   3   9  16      747.90      841.44     47.70 o 
   4   9  16     2176.30     2291.67     85.36 o 
   5   9  16     1054.64     1139.01     54.65 o 
   6   9  16      538.48      557.95     30.06 o 
   7   9  16      273.70      302.75     24.10 o 
  -5  -4  17      258.24      254.58     16.09 o 
  -4  -4  17      132.56      123.04     12.04 o 
  -3  -4  17        0.17        6.17      6.28 o 
  -2  -4  17      346.05      354.22     18.42 o 
  -1  -4  17      102.17      107.24     11.34 o 
   0  -4  17      331.65      347.63     17.83 o 
  -5  -3  17      262.90      300.50     16.83 o 
  -4  -3  17     1271.39     1301.14     35.48 o 
  -3  -3  17     1120.84     1167.80     37.95 o 
  -2  -3  17        3.45       15.95     10.38 o 
  -1  -3  17        7.40       18.89      6.70 o 
   0  -3  17      163.71      167.76     13.94 o 
   1  -3  17      785.73      788.36     36.06 o 
   2  -3  17     1878.19     1977.36     65.30 o 
  -6  -2  17      156.52      143.76     13.14 o 
  -5  -2  17      168.75      203.25     14.10 o 
  -4  -2  17     1688.69     1777.88     43.18 o 
  -3  -2  17     3717.46     3751.07     74.60 o 
  -2  -2  17     1596.70     1520.41     53.84 o 
  -1  -2  17        0.56        1.23      5.49 o 
   0  -2  17      145.24      142.62     12.10 o 
   1  -2  17      351.03      376.30     17.61 o 
   2  -2  17     1059.46     1061.54     42.56 o 
   3  -2  17       69.10       57.20     12.79 o 
  -6  -1  17        0.08      -10.83     19.23 o 
  -5  -1  17       17.38       20.53      7.00 o 
  -4  -1  17      683.45      700.82     24.02 o 
  -3  -1  17     2979.68     3016.94     62.26 o 
  -2  -1  17     2530.94     2586.79     81.50 o 
  -1  -1  17      221.83      206.04     13.25 o 
   0  -1  17      238.71      214.34     13.69 o 
   1  -1  17     1000.12     1093.50     30.84 o 
   2  -1  17     1337.68     1452.25     51.44 o 
   3  -1  17      235.65      284.70     21.92 o 
   4  -1  17       78.56       82.24     14.80 o 
  -6   0  17      500.60      540.90     20.07 o 
  -5   0  17       28.60       30.06      7.19 o 
  -4   0  17      211.90      186.41     19.15 o 
  -3   0  17     1114.99     1109.04     30.40 o 
  -2   0  17     1030.13     1020.23     46.48 o 
  -1   0  17        8.45        4.27      8.24 o 
   0   0  17       10.58       11.16      6.24 o 
   1   0  17      904.80      958.78     28.12 o 
   2   0  17     2299.68     2340.52     71.18 o 
   3   0  17      598.17      624.13     31.25 o 
   4   0  17       24.20       36.14     10.61 o 
   5   0  17      232.21      228.49     20.23 o 
  -5   1  17      285.30      313.48     17.01 o 
  -4   1  17      454.99      474.72     17.82 o 
  -3   1  17     2213.84     2319.23     44.29 o 
  -2   1  17     1430.70     1446.69     31.88 o 
  -1   1  17       81.78      100.53      9.48 o 
   0   1  17       51.41       55.69      7.85 o 
   1   1  17      247.66      238.80     13.76 o 
   2   1  17     2720.68     2815.60     81.08 o 
   3   1  17     2109.56     2156.60     67.27 o 
   4   1  17       38.40       40.87     10.73 o 
   5   1  17      251.84      257.81     20.85 o 
  -5   2  17      285.96      306.70     37.50 o 
  -4   2  17        2.03       11.64     23.36 o 
  -3   2  17     1235.52     1281.31     29.27 o 
  -2   2  17     1276.63     1312.43     41.62 o 
  -1   2  17      149.58      110.61      9.29 o 
   0   2  17      266.68      295.71     13.36 o 
   1   2  17      148.02      153.59     10.72 o 
   2   2  17      756.06      809.86     33.88 o 
   3   2  17     2253.05     2384.56     71.63 o 
   4   2  17      670.79      763.44     34.29 o 
   5   2  17       41.18       36.60     10.53 o 
   6   2  17       64.66       62.21     12.79 o 
  -4   3  17       19.26       22.08     22.45 o 
  -3   3  17      112.20      127.79     29.60 o 
  -2   3  17     1549.38     1631.23     75.33 o 
  -1   3  17     1086.23     1107.43     37.23 o 
   0   3  17       26.02       36.05      6.55 o 
   1   3  17      419.48      403.74     32.52 o 
   2   3  17      281.29      307.73     17.69 o 
   3   3  17     1390.07     1413.09     40.22 o 
   4   3  17     1033.38     1096.14     35.26 o 
   5   3  17     1135.34     1131.13     72.37 o 
   6   3  17       53.55       61.64     12.46 o 
  -4   4  17      117.37      129.93     27.06 o 
  -3   4  17      205.56      254.44     34.29 o 
  -2   4  17     1275.81     1424.20     68.09 o 
  -1   4  17     2267.14     2374.28     92.64 o 
   0   4  17      960.95     1064.09     59.17 o 
   1   4  17      138.52      159.62     29.65 o 
   2   4  17       18.71       15.44     12.46 o 
   3   4  17      201.57      194.91     15.00 o 
   4   4  17     1065.20     1078.31     33.76 o 
   5   4  17      854.71      873.08     48.79 o 
   6   4  17      263.21      255.42     19.90 o 
   7   4  17      115.48       93.71     15.30 o 
  -3   5  17        0.30       14.02     20.07 o 
  -2   5  17      731.30      838.77     52.30 o 
  -1   5  17     1074.08     1149.95     61.02 o 
   0   5  17     1624.87     1809.77     77.01 o 
   1   5  17      987.02     1229.67     61.59 o 
   2   5  17      964.81     1069.36     57.40 o 
   3   5  17      256.74      243.91     32.57 o 
   4   5  17      265.16      270.62     16.80 o 
   5   5  17      313.80      322.88     18.38 o 
   6   5  17      161.42      177.64     44.70 o 
   7   5  17       17.66       15.34      9.66 o 
  -2   6  17        0.67       -0.08     18.83 o 
  -1   6  17      784.76      882.35     52.84 o 
   0   6  17      700.20      781.04     50.66 o 
   1   6  17      624.32      773.76     49.26 o 
   2   6  17     1028.77     1150.11     59.09 o 
   3   6  17       94.77      114.55     26.48 o 
   4   6  17      984.64     1087.53     57.94 o 
   5   6  17      483.82      562.82     43.87 o 
   6   6  17      271.42      336.10     36.31 o 
   7   6  17      108.82       95.06     15.09 o 
  -1   7  17      521.92      531.24     42.31 o 
   0   7  17      825.60      908.54     52.26 o 
   1   7  17      182.21      200.61     29.23 o 
   2   7  17      477.25      551.02     41.57 o 
   3   7  17      449.68      547.90     41.82 o 
   4   7  17      262.69      269.82     33.22 o 
   5   7  17     1393.09     1671.73     71.63 o 
   6   7  17      254.87      359.33     36.51 o 
   1   8  17      413.91      465.25     38.61 o 
   2   8  17      323.15      388.69     35.61 o 
   3   8  17      259.25      264.31     32.07 o 
   4   8  17      125.96      157.48     26.85 o 
   5   8  17      670.90      872.32     49.71 o 
   6   8  17     1274.38     1419.89     63.16 o 
  -3  -3  18     1444.02     1545.16     40.30 o 
  -2  -3  18     1353.56     1411.13     37.47 o 
  -1  -3  18      193.29      203.44     14.47 o 
  -4  -2  18      705.48      748.05     25.61 o 
  -3  -2  18       42.17       38.16      8.95 o 
  -2  -2  18     1261.76     1347.45     60.36 o 
  -1  -2  18      312.46      293.95     26.29 o 
   0  -2  18       90.47       91.71     10.77 o 
   1  -2  18      222.09      207.77     19.49 o 
  -4  -1  18       71.63       76.59      9.88 o 
  -3  -1  18        2.74        6.40      6.35 o 
  -2  -1  18     1162.40     1229.70     33.36 o 
  -1  -1  18      563.90      584.10     31.29 o 
   0  -1  18        4.89        1.46      5.92 o 
   1  -1  18      590.48      662.21     32.61 o 
   2  -1  18     1738.76     1741.26     59.46 o 
  -4   0  18        0.53        6.21      6.00 o 
  -3   0  18      112.00      124.78     11.40 o 
  -2   0  18      516.15      515.62     24.01 o 
  -1   0  18      811.47      792.21     28.37 o 
   0   0  18      252.11      256.88     14.72 o 
   1   0  18       18.52       18.03      7.17 o 
   2   0  18      520.89      577.54     29.93 o 
   3   0  18     1698.61     1829.91     61.59 o 
  -4   1  18      191.10      201.44     13.09 o 
  -3   1  18      587.04      609.00     20.33 o 
  -2   1  18     1740.62     1845.23     38.49 o 
  -1   1  18     1139.76     1172.22     31.62 o 
   0   1  18      377.76      363.11     16.96 o 
   1   1  18      162.88      138.44     16.04 o 
   2   1  18      161.55      164.06     17.80 o 
   3   1  18       20.90       44.33     11.10 o 
   4   1  18      506.41      518.37     28.91 o 
  -4   2  18        2.99        9.79     24.88 o 
  -3   2  18       40.33       40.09     28.17 o 
  -2   2  18      980.63     1003.63     26.02 o 
  -1   2  18     2392.94     2459.57     49.44 o 
   0   2  18      513.40      511.09     18.40 o 
   1   2  18      448.80      512.68     23.92 o 
   2   2  18     1120.93     1205.18     38.28 o 
   3   2  18      673.11      714.57     40.38 o 
   4   2  18       55.14       57.57     12.34 o 
   5   2  18      108.82       39.06     37.66 o 
  -3   3  18      148.53      173.97     32.52 o 
  -2   3  18       61.63       55.18     28.62 o 
  -1   3  18      330.56      281.49     40.46 o 
   0   3  18      679.71      737.77     30.42 o 
   1   3  18      280.78      317.98     19.92 o 
   2   3  18      542.56      595.82     25.39 o 
   3   3  18     1590.92     1727.57    111.10 o 
   4   3  18     1039.27     1068.12     35.49 o 
   5   3  18        8.60        8.07     16.28 o 
  -2   4  18     1877.00     2155.16     89.06 o 
  -1   4  18      518.42      578.74     48.40 o 
   0   4  18       58.29       61.27     26.73 o 
   1   4  18        1.65        6.78     24.10 o 
   2   4  18       76.22       78.58     29.19 o 
   3   4  18      398.36      460.67     22.41 o 
   4   4  18      328.03      375.31     20.51 o 
   5   4  18       39.06       64.20     11.44 o 
  -2   5  18     1816.36     1944.63     83.88 o 
  -1   5  18     1496.84     1671.61     76.60 o 
   0   5  18      271.64      257.40     34.91 o 
   1   5  18       54.36       71.09     25.95 o 
   2   5  18      219.74      249.87     33.92 o 
   3   5  18      660.73      763.48     53.45 o 
   4   5  18       51.17       79.97     27.51 o 
   5   5  18       67.68       80.34     16.39 o 
   0   6  18      634.06      714.59     50.49 o 
   1   6  18       90.36      104.32     27.01 o 
   2   6  18      218.32      226.93     32.81 o 
   3   6  18      634.08      798.80     52.38 o 
   4   6  18      303.43      386.47     41.57 o 
   5   6  18      339.25      487.82     44.12 o 
   1   7  18        0.18        8.06     20.15 o 
   2   7  18       26.19       51.97     22.78 o 
   3   7  18      917.40     1113.10     59.70 o 
   4   7  18     1023.41     1229.10     63.36 o 
  -2   0  19      378.97      398.97     18.07 o 
  -1   0  19       73.70       85.06     10.10 o 
   0   0  19      178.97      194.00     22.43 o 
   1   0  19      292.62      317.47     22.78 o 
  -2   1  19      971.52     1070.42     28.21 o 
  -1   1  19      643.22      708.45     47.62 o 
   0   1  19       89.56      108.76     11.15 o 
   1   1  19        4.07       10.24      8.22 o 
   2   1  19      153.89      161.02     18.63 o 
  -2   2  19      775.71      787.61     30.99 o 
  -1   2  19     1193.83     1275.57     56.12 o 
   0   2  19      659.18      705.50     22.35 o 
   1   2  19      513.34      530.54     24.95 o 
   2   2  19      173.17      187.92     16.78 o 
  -1   3  19     1346.31     1458.04     75.82 o 
   0   3  19      947.20     1015.70     64.56 o 
   1   3  19      460.95      554.65     59.42 o 
   2   3  19      188.91      195.56     33.04 o 
   3   3  19      226.38      215.41     17.55 o 
   0   4  19     1158.76     1337.49     71.59 o 
   1   4  19      262.23      273.19     38.82 o 
   2   4  19        1.52       50.86     27.06 o 
   3   4  19      160.33      186.68     36.84 o 
   1   5  19      109.21      132.40     30.51 o 
   2   5  19      151.78      179.56     33.18 o 
                                                 
